# Supplementary material for: The association between body roundness index and handgrip strength and muscle quality index: A cross-sectional study
Source: PLoS One. 2025 May 20;20(5):e0322928. doi: 10.1371/journal.pone.0322928 (PMC12091733; doi:10.1371/journal.pone.0322928)
Supplement: S1 — (XLS) [file pone.0322928.s001.xls]

SEQN	XINGBIE	NIANLING	ZHONGZU	JIAOYU	WTINT2YR	WTMEC2YR	PIR	KG	HIGH	BMI	DIABETES	HGS	ASM	BRI	MQI	sarcopenia
62495	1	44	3	2	86361.03651	88802.86331	3.61	77.1	164.2	28.6	2	16.5	18199.7	5.535812867	0.906608351	0
83540	1	30	3	2	18218.32164	18845.20929	0.77	74	166	26.9	2	18.4	21384.5	5.184686445	0.860436297	0
69705	1	42	4	5	17221.34932	18312.73175	1.95	65.8	179.9	20.3	2	19.6	23506.3	2.380164508	0.833819019	0
82093	1	36	3	2	18218.32164	18845.20929	0.77	78.2	177.6	24.8	2	19.7	19689.2	4.606443103	1.000548524	0
77028	1	54	4	2	25036.64079	25407.00654	0.29	85.4	165.7	31.1	2	20.8	28914.1	5.46614805	0.719372209	0
64745	1	51	4	5	20820.5762	20899.6856	1.49	85.2	186.3	24.5	1	21.3	27279.8	3.144915875	0.780797513	0
64965	1	26	3	4	71402.23537	73020.33108	4.97	82.6	160	32.3	2	23.2	25872.7	6.229152621	0.896698064	0
76110	1	22	3	2	26892.39033	27906.25611	0.5	59.8	187.5	17	1	24.2	20188.6	1.803561946	1.198696294	0
65577	1	54	4	4	15044.51588	15040.57783	5	106.7	161.4	41	2	24.5	33100.1	9.707119194	0.740179033	0
81367	1	48	1	2	22173.26924	21888.90095	NA	75.3	166.8	27.1	2	24.5	21627.7	4.603270104	1.13280654	0
75523	1	58	3	2	28883.53646	29353.31449	0.52	64.7	175.3	21.1	2	24.6	19954.4	3.289523428	1.232810809	0
69287	1	54	3	4	173139.9148	174527.0916	5	98.5	170.7	33.8	2	26.2	26944.3	6.615251729	0.972376347	0
77282	1	20	5	2	19474.74301	20773.62999	NA	82.5	158.3	32.9	2	26.2	26806.6	5.402126988	0.977371244	0
65840	1	21	5	4	12395.60722	12971.05534	2.39	82	173.8	27.1	2	26.5	22903.7	4.274809754	1.157018298	0
80604	1	58	4	3	19357.14266	19707.51315	1.04	50.4	162.5	19.1	2	26.5	16401.2	2.612860538	1.615735434	0
81614	1	21	3	4	104546.4083	103919.3623	1.54	60.3	176.5	19.4	2	27	17539.2	2.122140863	1.539408867	0
64276	1	50	1	2	23857.32287	23507.25344	0.03	73.4	159.3	28.9	2	27.4	22077.2	5.219223134	1.241099415	0
70842	1	32	5	5	16945.48183	17170.23708	NA	41.9	153.6	17.8	2	27.7	12302	2.72317052	2.251666396	0
78368	1	52	3	5	114727.7874	123333.5207	4.28	82.5	179.9	25.5	2	28.1	25415.3	4.01134883	1.105633221	1
74579	1	51	5	3	16203.57092	17081.73465	0.48	59.2	155.6	24.5	2	28.3	19311.5	4.20215886	1.465448049	1
64302	1	45	3	5	136880.7682	139080.7824	4.95	107.9	169.8	37.4	2	28.4	28602.6	8.194982272	0.992916728	1
79387	1	38	1	4	38344.72288	41990.98536	1.3	75.7	166.6	27.3	2	28.4	25023.8	4.095617384	1.134919557	1
63652	1	28	4	3	16995.64806	19983.26018	NA	47.7	161.5	18.3	2	28.4	18368.6	1.739825867	1.546116743	1
75924	1	30	5	3	45528.69435	47902.24419	2.36	32.8	152.3	14.1	2	28.6	10725.5	1.167243955	2.666542352	1
82888	1	21	4	3	25515.33251	25846.70219	0.76	54.2	169.4	18.9	2	28.8	20740.4	1.599406148	1.388594241	1
77836	1	26	4	5	33083.46702	32778.24758	5	56.6	161.5	21.7	2	29	18687.9	3.000296726	1.551806249	1
74422	1	29	4	4	27276.10378	27866.3185	0.45	72.3	173.3	24.1	2	29	24173.6	3.528092904	1.199655823	1
80493	1	52	3	5	102367.7375	104409.056	5	102.3	173.2	34.1	1	29	26884.4	7.102309037	1.078692476	1
65537	1	21	3	3	31707.92418	33437.45799	0.73	170.5	173.2	56.8	2	29.3	41946.9	10.57995276	0.698502154	1
68875	1	52	3	3	174520.7853	181786.2807	2.86	89	174.3	29.3	2	29.3	26224.9	5.249846601	1.117258788	1
63220	1	27	3	5	22634.53148	23281.74151	0.81	92.8	187.7	26.3	2	29.4	28774.7	3.845776194	1.021730896	1
76771	1	33	2	2	53290.0121	54411.91951	NA	84.7	172	28.6	2	29.4	26430.5	5.257869839	1.112351261	1
78608	1	59	3	4	22232.59919	22013.55943	0.66	70.6	173.1	23.6	2	29.6	19927.8	4.308423472	1.485362157	1
64914	1	31	5	5	17165.91562	17929.20399	3.67	50.5	163.5	18.9	2	30	16001.4	2.585778741	1.874835952	1
77821	1	23	2	4	36636.13231	38745.92052	1.04	56.8	159.7	22.3	2	30	20037.6	2.730198545	1.497185292	1
69712	1	31	5	5	23631.03794	24059.7539	5	60.6	167	21.7	2	30.1	19502.2	3.358803022	1.543415615	1
80578	1	44	3	5	103133.5708	105572.8806	3.55	74.7	157.8	30	2	30.1	24072.6	4.81458744	1.250384254	1
79633	1	25	3	3	29568.88345	31292.7299	0.73	66.2	171.6	22.5	2	30.1	22439	2.726499528	1.341414502	1
66311	1	39	5	5	13833.91015	14953.42541	5	64.6	167.6	23	1	30.1	17597.6	4.3720035	1.710460517	1
79678	1	32	5	5	15416.61429	16998.78208	5	74.2	166.1	26.9	2	30.3	20736.1	4.104007141	1.461219805	1
82318	1	27	4	4	24793.52611	25330.02151	0.02	59.4	171.3	20.2	2	30.3	22490.5	2.200298641	1.347235499	1
64835	1	39	4	2	25120.17474	26325.85923	0.76	54.5	171	18.6	2	30.3	17173.9	2.623212482	1.764305137	1
69101	1	58	2	1	25042.84631	24675.38114	2.94	73	164.4	27	2	30.4	21582.4	5.602482411	1.408555119	1
76090	1	44	3	5	79358.25666	81235.23398	5	101.6	171.4	34.6	2	30.7	27378.9	7.043990722	1.12130144	1
70755	1	56	3	4	141736.6609	144209.5606	3.4	79.4	182.9	23.7	2	30.8	23601.7	4.368026188	1.304990742	1
67855	1	58	5	5	11498.79457	11546.88291	5	61.6	155.3	25.5	2	30.9	15960	4.694544319	1.936090226	1
63069	1	20	5	4	14385.65373	15533.82953	0.46	59.2	176	19.1	2	30.9	18954.1	2.015002711	1.63025414	1
65262	1	35	5	4	20463.18144	21839.78483	2.38	63.7	167.1	22.8	2	30.9	19411.6	3.943224607	1.591831688	1
69520	1	22	3	5	101419.3254	103801.2287	4.63	62.7	176.2	20.2	2	31	19667.3	2.489108941	1.576220427	1
68825	1	51	5	1	16590.07498	17628.59376	0.33	51.3	162.4	19.5	2	31	15219.1	2.90850387	2.036914141	1
71773	1	53	4	4	23775.73433	23918.94742	NA	82.6	171.8	28	1	31	22639.8	5.927181047	1.369270047	1
81485	1	51	5	3	12237.75941	13402.87503	3.84	67	160.7	25.9	2	31.2	20985.5	4.995724684	1.486740845	1
79459	1	30	5	5	20648.03403	22061.71007	5	100.8	178.3	31.7	2	31.3	29595.2	5.882369262	1.057603936	1
65988	1	20	5	4	21763.20903	22385.50454	0.23	54.7	167.8	19.4	2	31.3	19494.3	2.447970073	1.605597534	1
65850	1	58	1	3	25118.46945	25612.2811	1.56	80.7	177.5	25.6	1	31.3	21920.2	4.697005728	1.42790668	1
83157	1	31	5	5	20648.03403	22061.71007	5	76.7	161.1	29.6	2	31.6	24248.7	5.760772449	1.303162644	1
69598	1	34	3	5	87891.39578	90408.65055	5	76.2	183.6	22.6	2	31.6	23388.4	2.862283511	1.351097125	1
79782	1	30	3	4	16811.71539	16943.29528	1.02	54	159.5	21.2	2	31.7	15542.6	3.872239661	2.039555801	1
76286	1	59	3	4	68958.73548	70333.84397	1.31	80.4	166.7	28.9	2	31.8	22484	6.265124974	1.414339086	1
68222	1	36	1	2	39040.67846	38746.02612	2.87	109.4	165.3	40	2	31.8	30471.4	8.608894076	1.043601541	1
75290	1	21	5	4	15482.75759	16416.24658	NA	87.3	167.2	31.2	2	31.9	24206.5	6.291331876	1.317827856	1
68991	1	40	2	2	34152.14995	40351.49811	1	98.4	166	35.7	2	31.9	27687.4	7.665712234	1.152148631	1
65760	1	41	1	5	37402.70356	37784.38386	3.8	79.1	165.5	28.9	2	32	24237.3	5.037195695	1.320279074	1
77319	1	51	3	5	126098.7617	135557.4321	5	108.4	187.8	30.7	2	32	29023.9	6.534270456	1.102539631	1
67677	1	36	3	4	17342.25582	20631.42505	1.29	118.1	182.5	35.5	2	32	30676.4	7.968877858	1.043147175	1
81772	1	49	2	4	28134.72555	30056.22247	1.33	82.1	173	27.4	2	32	24718	4.362766323	1.294603123	1
83153	1	20	5	4	27049.19211	28680.04649	0	52.8	168.7	18.6	2	32.1	16727.6	1.720951808	1.918984194	1
69060	1	20	3	4	137038.7462	146586.433	0.92	57.3	169.1	20	2	32.2	18709.9	2.439696262	1.721014009	1
68343	1	52	4	4	17206.32043	17285.61367	0.4	57.9	169.1	20.2	2	32.2	21059.2	2.100729916	1.529022945	1
65401	1	55	3	4	31291.36051	35666.13848	1.4	73.2	173.1	24.4	2	32.2	19775.3	5.419997228	1.628293882	1
69896	1	49	3	3	146181.198	148606.9278	2.86	74.6	177.1	23.8	2	32.2	22623.2	4.473466776	1.423317656	1
82540	1	20	1	2	51166.90002	54191.25474	0.87	82.6	175.6	26.8	2	32.2	23325.7	4.525341494	1.380451605	1
68412	1	32	3	2	22013.27077	24073.71767	1.05	51.9	166.1	18.8	2	32.2	18505.5	2.176462847	1.740023236	1
65909	1	35	5	5	19091.24674	19659.30338	3.78	51.6	164.8	19	2	32.4	15639.5	2.882513029	2.071677483	1
79484	1	54	1	1	31463.89725	31060.37828	1.84	130.3	170.4	44.9	1	32.4	25403.9	8.951886328	1.275394723	1
80772	1	36	3	3	87889.40084	88577.28296	1.28	63.7	168.7	22.4	3	32.5	16239.8	4.569634147	2.001256173	1
70800	1	21	4	4	23484.62675	23642.3288	NA	55	170	19	2	32.5	21054.1	2.225517295	1.543642331	1
79896	1	22	1	3	50262.84125	55453.90514	2.25	109.2	182.4	32.8	2	32.5	32312.6	6.306947965	1.005799595	1
73558	1	54	3	3	23682.05739	24471.76963	1.78	89.5	176.8	28.6	1	32.5	25838.5	5.623900627	1.257812954	1
70485	1	34	5	5	14790.18381	15030.36946	4.71	54.9	163.1	20.6	2	32.6	18142.2	2.828878666	1.796915479	1
83634	1	51	3	2	26428.23627	26858.07993	0.95	74.8	164.9	27.5	2	32.6	22669.1	4.75423639	1.438080912	1
63698	1	42	2	1	34128.96705	33628.17707	0.87	105	177.1	33.5	1	32.6	29992.8	6.454645422	1.086927529	1
82483	1	32	5	5	18848.93287	20890.60891	3.17	67.7	160.9	26.2	2	32.7	19496	4.31977104	1.677267132	1
69846	1	23	3	4	100807.0767	102674.4312	4.77	94	158.8	37.3	2	32.7	21874.5	8.911271525	1.494891312	1
62519	1	56	4	3	17801.65532	19397.91186	0.72	76.2	171.7	25.8	2	32.7	22120.1	4.72029551	1.478293498	1
79829	1	47	1	4	28509.56814	28143.93792	1.02	75.2	174.1	24.8	2	32.8	20110.2	5.086554798	1.631013118	1
70684	1	58	5	5	13189.98751	14124.7021	NA	63.9	167.3	22.8	1	32.8	20104.9	3.707131249	1.631443081	1
67194	1	51	4	5	21762.20618	21775.9744	2.56	88.6	183.2	26.4	1	32.9	27365.8	4.214600793	1.202230521	1
83589	1	59	3	5	109715.4069	119202.0367	4.84	85.3	179	26.6	2	33	25690.6	4.667223994	1.284516516	1
62370	1	21	5	4	13843.66558	14262.33327	3.7	51.8	168.4	18.3	2	33	18525.2	1.687165969	1.781357286	1
68075	1	59	5	4	15693.68983	16353.84138	1.79	71.3	169.6	24.8	2	33	24562.3	3.975512043	1.34352239	1
68624	1	45	2	2	34205.0133	34329.39837	2.44	56.9	166.6	20.5	2	33	19548.5	3.016467156	1.688109062	1
65506	1	50	1	2	30839.21385	30386.69592	0.68	71.5	160.9	27.6	2	33.1	21665.6	4.925748909	1.527767521	1
74874	1	36	3	5	85949.92742	88228.02032	4.19	77.1	177.4	24.5	2	33.3	26624.3	3.703388376	1.250737109	1
75819	1	20	3	3	112158.5167	117245.9847	1.81	40.4	153	17.3	2	33.3	13326.8	1.733596181	2.498724375	1
81396	1	21	1	3	43914.42283	45490.22546	NA	74.5	165.5	27.2	2	33.3	22090.1	4.119046225	1.507462619	1
66904	1	27	4	2	11507.81075	11238.9991	NA	50.3	167.5	17.9	2	33.3	19210.7	1.837421579	1.733408986	1
63532	1	54	4	3	19752.54648	23704.422	NA	108.2	178.6	33.9	1	33.3	29729.6	6.832164078	1.120095797	1
64345	1	21	5	4	21763.20903	22385.50454	0.18	62.1	173.6	20.6	2	33.4	22707.6	2.723483856	1.470873188	1
83476	1	22	1	4	31852.78238	33687.10878	0.3	65	168.2	23	2	33.4	21268.3	3.303219438	1.570412304	1
73632	1	23	1	1	53506.25821	56888.20626	2.48	87.5	166.1	31.7	2	33.4	26177.7	6.320461312	1.275895132	1
71341	1	58	5	4	14897.51005	14959.81194	5	75.6	167.6	26.9	2	33.5	21673.3	5.406249022	1.54568063	1
80596	1	32	3	3	19179.41903	19839.37779	1.29	95.3	178.6	29.9	2	33.5	28316.8	6.21581217	1.183043282	1
75647	1	28	1	5	53506.25821	56587.55708	3.18	66.2	176.2	21.3	2	33.6	19818.7	2.772174115	1.695368516	1
80075	1	32	5	5	19009.30117	20310.7807	5	71.6	170	24.8	2	33.6	19124.3	4.284136464	1.756927051	1
62261	1	47	2	4	33029.27284	33366.32395	3.25	72.3	159	28.6	2	33.6	20820.7	5.935626659	1.613778595	1
83002	1	50	1	4	25643.02696	26961.10606	3.4	76.1	163.5	28.5	2	33.6	23020.1	5.099778102	1.459594007	1
69007	1	55	2	2	24211.82454	26078.92612	0.43	137.3	168.5	48.4	2	33.6	32345.5	13.88548263	1.038784375	1
80064	1	32	5	5	17754.49379	18843.53044	1.02	86.7	167.7	30.8	2	33.7	27791	4.909394961	1.212622792	1
81000	1	28	4	2	23720.01098	23501.17634	1.24	72.2	175.4	23.5	2	33.7	25289.4	2.709924232	1.332574122	1
80517	1	55	4	2	25036.64079	24976.2794	1.52	102.1	170.9	35	2	33.7	33340.3	6.989869207	1.010788745	1
82219	1	49	3	5	25421.99334	26245.19919	3.48	72.8	166.1	26.4	2	33.8	21976.8	5.890948725	1.537985512	1
65461	1	50	4	3	23775.73433	24432.76962	1.08	85.7	171.3	29.2	2	33.8	23677.4	6.135852437	1.427521603	1
76560	1	57	5	5	12326.81113	13082.13014	3.22	59.2	167.4	21.1	2	33.9	19409.1	2.794733182	1.746603397	1
62720	1	58	3	5	151766.5995	151581.5417	5	73.8	168.1	26.1	2	33.9	23402.5	4.918360208	1.448563188	1
67121	1	39	5	4	19091.24674	19659.30338	0.89	85.5	173.2	28.5	2	33.9	27887.6	4.738607805	1.215594027	1
75655	1	29	3	3	19163.85982	20292.7151	0.48	80.7	162.4	30.6	2	33.9	24289.6	5.83256593	1.395659047	1
63847	1	58	3	3	152467.088	155918.1725	2.24	71.6	159.7	28.1	2	33.9	22583.5	6.485246305	1.501095933	1
80710	1	59	5	1	12708.41479	13169.12515	NA	51.7	164	19.2	2	33.9	16670.8	2.956358556	2.033495693	1
71769	1	24	2	4	35669.2076	36155.40642	3.06	56.3	162.7	21.3	2	34	18388.8	3.025057161	1.848951536	1
76843	1	59	4	1	19437.76318	19725.30502	0.54	117.5	175.6	38.1	1	34	33465.3	8.849230412	1.015977744	1
70511	1	36	5	5	17643.56312	18510.50753	5	77.7	180.7	23.8	2	34.1	24017	4.187390901	1.419827622	1
62512	1	39	5	5	17605.61998	18470.69999	5	62.9	181.3	19.1	2	34.2	22975	2.451851101	1.488574538	1
65179	1	48	5	5	22433.90271	22559.45521	5	89.3	174.9	29.2	1	34.2	25261.6	5.015215297	1.353833486	1
62817	1	41	4	3	19692.65542	21458.47604	0.94	91.7	169.5	31.9	1	34.2	28946.5	6.905527461	1.18148999	1
66103	1	25	3	5	101419.3254	103801.2287	1.31	107.2	169.7	37.2	2	34.3	23075.8	8.838942851	1.486405672	1
69343	1	20	3	4	118671.2269	120869.4977	5	83.2	174.9	27.2	2	34.3	26364.2	4.216055491	1.301006668	1
81139	1	23	5	4	17435.70301	19078.02219	3.84	99.6	172.4	33.5	2	34.3	28369	6.192154952	1.209066234	1
77302	1	23	3	4	74931.34454	76723.05969	2.74	66.5	170.2	23	2	34.3	19531	3.961536967	1.756182479	1
81441	1	34	3	4	24877.30869	25826.42411	1.83	74.2	171.9	25.1	2	34.3	19583.3	4.113222487	1.751492343	1
77910	1	58	3	5	17320.33742	18619.53623	1.11	84.8	168.3	29.9	2	34.4	22504.6	6.726899685	1.52857638	1
66883	1	35	3	4	109181.5663	117126.934	2.31	85.3	170.9	29.2	2	34.5	21937.2	5.894167479	1.572671079	1
74650	1	56	1	4	18424.93667	18188.64009	1.52	85.9	160.6	33.3	2	34.5	23447.9	7.187701136	1.471347114	1
78108	1	49	4	1	20887.04685	22929.9074	0.51	78.3	180.9	23.9	2	34.5	26840.3	3.322587436	1.285380566	1
77999	1	51	2	2	30209.68576	32818.14334	0.77	66.2	171.2	22.6	1	34.6	21306.1	3.819021654	1.623948071	1
69922	1	42	1	1	31640.29651	33247.71531	1	69.6	162	26.5	1	34.6	22833.6	4.590117365	1.51531077	1
75490	1	28	3	5	74913.12842	75779.95226	1	68.6	163.1	25.8	2	34.7	19861.3	4.574843624	1.747116251	1
70202	1	22	5	4	9956.598907	10266.88898	0.73	75.7	167.3	27	2	34.7	21721.6	4.593004154	1.597488214	1
81038	1	45	3	4	31287.91783	32027.93802	1.04	62.7	158.7	24.9	2	34.7	18705.4	4.242959157	1.855079282	1
82775	1	57	2	4	24512.9332	24705.57474	NA	70.3	160.9	27.2	2	34.7	24218	5.521023505	1.432818565	1
75646	1	20	5	3	25631.69612	28046.01954	5	83	173.4	27.6	2	34.7	26483.9	4.687622136	1.310229989	1
68063	1	51	3	3	27227.93711	28128.07977	0.27	57.1	165.9	20.7	2	34.7	21820	2.463433029	1.590284143	1
63680	1	54	1	1	22446.30804	23586.64557	1.04	76.5	165.8	27.8	2	34.7	23110.6	5.10693401	1.501475513	1
62421	1	23	5	5	14313.34597	15171.9498	0	67.7	166.2	24.5	2	34.8	23753.4	3.28014997	1.465053424	1
82894	1	49	5	5	25227.0571	26594.2549	NA	69.8	165.2	25.6	2	34.8	21025.4	4.437872304	1.655140925	1
63117	1	24	5	4	14385.65373	15533.82953	2.2	72.3	166	26.2	2	34.8	21541.8	4.307490664	1.615463889	1
68401	1	43	1	1	31347.36219	35248.66815	0.46	65.7	165.9	23.9	2	34.8	20283.5	3.733618151	1.715680233	1
76645	1	52	5	4	114630.8381	123229.2992	4.53	69.1	168.3	24.4	1	34.8	21436.9	4.31228857	1.623369051	1
79226	1	24	5	5	22895.01423	23898.53629	4.1	65	171.4	22.1	2	34.9	22569.5	2.495585657	1.546334655	1
64808	1	44	5	5	16651.74205	16721.38019	5	72.1	173.3	24	2	34.9	21105.8	4.487180741	1.653573899	1
71656	1	58	3	5	163791.4277	171966.7373	5	73.8	176.2	23.8	2	34.9	19659.7	4.296781569	1.775205115	1
62952	1	20	5	4	10547.03683	10866.00607	3.7	67.6	173.7	22.4	2	34.9	21610.7	3.224828608	1.614940747	1
76975	1	53	5	4	12093.77293	12640.15745	NA	84.2	164.1	31.3	2	34.9	21742.2	7.350883106	1.60517335	1
62161	1	22	3	3	102641.4065	104236.5826	3.15	69.2	172.3	23.3	2	34.9	21277.3	2.81537121	1.640245708	1
62184	1	26	4	3	15600.67877	15236.26157	3.85	68.9	176.6	22.1	2	34.9	26659.7	2.386524092	1.309092	1
63145	1	50	4	4	15044.51588	15040.57783	0.87	53.7	165.4	19.6	1	34.9	19988.8	2.578743575	1.745977748	1
64761	1	25	3	4	34099.5992	35276.75137	1.65	105.6	176.3	34	2	35	29305.7	6.047932214	1.19430691	1
71381	1	48	5	4	12765.37873	13670.00322	4.32	66.4	163	25	2	35	19824	4.686279427	1.765536723	1
75016	1	53	4	2	14841.09451	15261.78272	0.88	137.7	168	48.8	1	35	31429.3	15.33197809	1.113610548	1
71725	1	24	5	5	9177.295801	9548.31812	0.92	68.2	173.2	22.7	2	35.1	23241.6	2.622226145	1.510223048	1
79955	1	37	5	5	28842.83888	31802.90584	5	71.5	170.9	24.5	2	35.1	21285.6	4.273024382	1.649002142	1
77540	1	43	5	5	13262.99714	13981.79445	5	69.5	163.7	25.9	2	35.1	21067.1	4.857289734	1.666104969	1
67143	1	33	2	3	34887.43995	34624.13341	3.06	56.7	160.6	22	2	35.1	18154.6	3.547568367	1.933394291	1
80327	1	27	2	5	42221.47589	45098.99537	0.87	71.3	165.5	26	2	35.3	22019.3	4.180431787	1.603139064	1
69580	1	23	4	4	20623.43473	20610.77428	0.7	45	168.5	15.8	2	35.3	14858.1	1.381103482	2.375808482	1
77893	1	24	5	3	28301.21189	30007.55326	0.56	76	166.6	27.4	2	35.3	24316.9	4.205388743	1.451665303	1
78296	1	59	2	5	27928.156	28428.83311	5	88.6	174	29.3	1	35.3	24787.1	6.204187693	1.424127873	1
64098	1	54	4	5	19374.41093	19463.69555	0.65	76.7	171.7	26	2	35.4	25996.6	4.437372196	1.361716532	1
63056	1	21	5	4	15196.92397	16091.37375	1.1	56.5	172.9	18.9	2	35.4	21104.5	1.558436814	1.677367386	1
83014	1	29	1	4	32322.17473	33482.00707	2.27	98.2	163.5	36.7	2	35.4	25140.2	8.291516548	1.408103356	1
68814	1	32	4	4	20133.63072	20200.18899	1.35	70.7	169	24.8	2	35.4	22742.1	4.326468033	1.556584484	1
74646	1	49	1	4	31663.99065	31257.90552	0.7	52.6	162	20	2	35.4	15277	3.628966654	2.317208876	1
82426	1	24	1	3	55256.1796	57238.96401	0.84	69.1	170	23.9	2	35.4	22334.1	3.194810686	1.585020216	1
62286	1	30	4	3	12556.20775	12615.02215	NA	124.5	174.3	41	2	35.4	36292.9	9.198670064	0.975397392	1
71829	1	57	1	2	23857.32287	24256.95888	0.46	62.9	165.9	22.9	2	35.4	19309.3	3.863832276	1.833313481	1
71250	1	39	3	1	20486.98745	22351.0228	0	65.3	166.4	23.6	2	35.4	16610.8	4.994497528	2.131143593	1
75730	1	59	3	2	25819.77113	26432.90855	0.69	54.5	174.5	17.9	1	35.4	16233.5	2.408948696	2.180675763	1
71631	1	22	2	5	37970.86074	38488.43288	0.92	58.2	177.9	18.4	2	35.5	20988.2	1.652950351	1.691426611	1
68142	1	36	5	5	15732.4653	16321.86066	2.75	61.3	168	21.7	2	35.5	20788.7	2.310378991	1.707658488	1
62450	1	57	3	4	19282.79209	20545.34335	1.92	80.4	169	28.2	2	35.5	24137.6	5.045164333	1.470734456	1
66582	1	55	5	5	15215.99595	15234.02408	5	59.4	171.4	20.2	2	35.6	19344.8	2.31060785	1.840287829	1
69342	1	23	4	3	16645.00854	17770.55339	0.4	82.1	157.5	33.1	2	35.6	26532.9	5.940554179	1.341730455	1
70447	1	29	4	4	23484.62675	23642.3288	4.26	75.2	181.4	22.9	2	35.7	26245.1	3.043899211	1.360253914	1
71866	1	32	1	4	37080.52646	37974.33388	NA	74.5	165.3	27.3	2	35.7	22360.4	4.14454531	1.596572512	1
68440	1	46	3	4	116464.8748	116165.7005	NA	80.7	177.9	25.5	2	35.7	25149.1	4.155179166	1.4195339	1
65469	1	58	3	4	174520.7853	180467.973	NA	127.8	170	44.2	2	35.7	33212	11.63052077	1.074912682	1
69130	1	47	3	3	31540.02266	39899.11302	0.86	70.2	176.2	22.6	2	35.7	18237.5	4.065483869	1.957505141	1
65575	1	28	2	2	35669.2076	38557.9849	1.74	57.3	163.1	21.5	2	35.7	18137.6	3.387596721	1.968286874	1
69607	1	40	5	1	32980.71796	34025.01199	0.46	74.2	174.4	24.4	2	35.7	26266.3	3.742962169	1.359156029	1
74529	1	51	1	1	31463.89725	35328.07132	1.27	94.4	170.5	32.5	2	35.7	28088.2	6.533192348	1.270996361	1
82974	1	54	1	1	13636.42662	13646.31692	NA	58.8	151.8	25.5	2	35.7	17776.8	5.31204429	2.008235453	1
78649	1	50	1	2	21956.70605	21675.11514	3.61	90.1	172.1	30.4	1	35.7	26348	5.956347617	1.354941552	1
67370	1	41	5	4	19184.31683	20543.82235	5	54.3	168.7	19.1	2	35.8	16669.5	2.270613868	2.147634902	1
62223	1	54	5	3	10133.86248	12107.78442	NA	55.4	164.4	20.5	2	35.8	18723	3.439011202	1.912086738	1
79431	1	56	1	3	16347.06531	18758.59396	0.68	83.8	169.5	29.2	2	35.8	24465.5	5.242208646	1.463285034	1
64961	1	56	3	4	141773.3633	142016.3915	4.77	92.8	174.3	30.5	1	35.8	24543.5	6.413115343	1.458634669	1
82560	1	48	3	5	66629.06301	68292.76838	5	103.9	186.3	29.9	1	35.9	27114.3	6.141342538	1.324024592	1
70979	1	46	5	5	18230.62944	18292.13185	5	98.5	174.5	32.3	2	36	28050.3	6.038187817	1.283408734	1
74378	1	24	2	4	46402.44084	49074.64767	1.61	88.1	170	30.5	2	36	23257.3	6.096597468	1.547901089	1
76220	1	56	3	4	112101.2559	112958.6641	5	78	174	25.8	2	36	24975.2	3.913668213	1.441429898	1
63944	1	20	3	3	39031.95707	39875.03294	NA	122.4	168.2	43.3	2	36	27374.9	9.413345426	1.315073297	1
74832	1	21	3	3	112158.5167	114426.4336	5	75	178.2	23.6	2	36	22644.9	3.625717617	1.589761933	1
79334	1	45	1	2	24995.52872	24674.96545	1.47	72.4	158.4	28.9	2	36	21748.1	5.139556219	1.655317016	1
81679	1	36	3	5	53832.41368	55259.23559	5	90.6	182.2	27.3	2	36.1	30200.1	3.964420498	1.19536028	1
65617	1	41	4	5	21571.31834	21852.48052	5	69	168.4	24.3	2	36.1	23340.8	3.009345407	1.54664793	1
81969	1	58	5	3	12326.81113	13140.4067	2.05	59.8	163.1	22.5	2	36.1	17575.7	3.692416747	2.053972246	1
83541	1	44	1	2	30279.22823	29890.90243	0.89	72.1	163.1	27.1	2	36.1	23583.9	4.574843624	1.530705269	1
73594	1	23	2	1	38818.86718	45736.92425	0.45	62.7	159.4	24.7	2	36.1	20436	4.466174419	1.766490507	1
63242	1	59	1	1	25221.3497	24851.26527	0.89	65.3	160.4	25.4	2	36.1	22067.2	4.603143519	1.635912123	1
78621	1	50	5	5	14258.02853	14477.71925	3.03	72.4	165.7	26.4	2	36.2	19431.4	5.02177238	1.862964068	1
66662	1	36	3	4	18955.14712	22251.14245	0.63	75.9	180.4	23.3	2	36.2	23633.5	3.442354532	1.531724036	1
65399	1	59	4	4	18753.57309	18839.99666	4.34	68	165.7	24.8	2	36.2	20351.2	4.253431645	1.778764889	1
71136	1	21	5	3	9956.598907	12313.18676	0.73	71.9	171.7	24.4	2	36.2	22703.8	3.320651004	1.594446745	1
66911	1	40	3	1	22697.84624	22639.54015	1.47	62.3	171.9	21.1	2	36.2	23063.8	2.773284374	1.569559223	1
68571	1	53	5	4	10562.54136	10524.38344	0.65	87.1	185.5	25.3	1	36.2	25416.8	4.454085993	1.424254824	1
68210	1	27	5	5	9177.295801	9548.31812	4.59	60.5	164.5	22.4	2	36.3	21375	2.801132693	1.698245614	1
62816	1	23	5	4	14385.65373	15564.9668	1.38	68.1	173.7	22.6	2	36.3	22899.2	2.748929713	1.585208217	1
63983	1	31	3	2	94698.08421	97410.28604	0.89	80	172	27	2	36.3	21041.2	5.206020495	1.725186776	1
79593	1	59	3	2	31070.44652	30764.33463	NA	80.7	177.8	25.5	2	36.3	23851.7	4.27637975	1.521904099	1
74045	1	38	1	1	48613.38807	54135.53566	2.86	112.2	162.1	42.7	2	36.3	27649.9	10.30372995	1.312843808	1
75610	1	56	3	3	122416.1937	122197.3336	0.95	94.4	179.7	29.2	1	36.3	27454.5	6.109884649	1.32218762	1
69776	1	57	1	1	22446.30804	22116.94307	1.33	96.7	172.5	32.5	1	36.3	25318.8	7.349763282	1.433717238	1
68502	1	27	4	5	21873.76759	21362.81692	1.43	83.4	169.9	28.9	2	36.4	24663.8	5.067867462	1.475847193	1
69504	1	54	5	5	13002.51954	13402.47534	4.59	64.9	173.6	21.5	2	36.4	22974.1	2.525483998	1.58439286	1
76639	1	43	4	3	19466.28732	19419.35562	0.08	59.3	170.5	20.4	2	36.4	22303.2	2.339310551	1.6320528	1
80019	1	44	3	2	21240.78388	21375.01276	0.67	69.4	164.6	25.6	2	36.4	23589.9	4.841951441	1.543033247	1
75127	1	59	4	5	22021.37512	22652.63189	5	100.3	182.5	30.1	1	36.4	29638.9	5.856363678	1.228115753	1
65539	1	27	5	5	13367.40674	13987.96924	4.44	78.8	170.5	27.1	2	36.6	21410.4	4.89480915	1.709449613	1
64163	1	48	5	5	12262.33683	12778.14928	5	82.4	164.9	30.3	2	36.6	26196.8	5.381251329	1.397117205	1
69460	1	50	2	1	23259.14015	22917.84812	2.44	89.2	174.3	29.4	2	36.6	26970.5	6.219307638	1.357038245	1
83439	1	30	5	5	26140.13078	27169.93136	3.43	76.5	176.2	24.6	2	36.7	21712.3	3.85037111	1.690286151	1
68042	1	23	3	2	32375.32192	34954.78436	0.31	49.4	170.5	17	2	36.7	17328	1.789712018	2.117959372	1
77140	1	58	1	4	18424.93667	18755.24649	3.43	96	184.2	28.3	1	36.7	29889.7	5.157866054	1.22784772	1
71242	1	48	3	2	19436.02609	19746.3428	1.45	79.1	183.6	23.5	1	36.7	26170.6	3.948797442	1.402336974	1
73589	1	35	3	3	57197.64096	61374.10024	1.74	78.3	172.9	26.2	2	36.8	21238.4	4.285746457	1.732710562	1
62971	1	53	3	5	175544.7697	178639.415	5	110.4	170.6	37.9	1	36.8	29553.9	9.109646011	1.245182531	1
71848	1	26	5	5	10559.04729	11105.57411	2.75	58.6	164.5	21.7	2	36.9	19762.7	2.476694364	1.86715378	1
78767	1	29	3	5	90436.00364	91559.6003	2.94	68.8	169.1	24.1	2	36.9	22164.8	3.600380327	1.664801848	1
67388	1	35	1	5	54095.17315	55399.11006	4.63	54.2	155.4	22.4	2	36.9	15733.7	4.618371091	2.345284326	1
81489	1	38	5	5	16870.91643	17752.605	5	85.3	180.4	26.2	2	36.9	24978.4	4.059613259	1.477276367	1
79988	1	57	4	3	26458.91396	27217.3756	0.69	90.5	164.7	33.4	2	36.9	22973.1	7.334041953	1.606226413	1
78490	1	23	4	2	27613.67944	27830.73973	0.69	47.4	175.7	15.4	2	36.9	17014.6	1.386370948	2.168725683	1
66937	1	37	3	2	63557.94399	66218.57785	NA	80.8	175.4	26.3	2	36.9	27757.6	4.550748252	1.329365651	1
70306	1	20	4	4	25645.25138	25514.29812	1.31	55.2	175.8	17.9	2	37	20819.1	1.327159565	1.777214193	1
66464	1	21	1	4	37911.43742	38922.11409	0.79	84.4	168.7	29.7	2	37	26449.4	5.318274748	1.398897518	1
80862	1	21	5	4	20573.84483	21668.7833	4.19	71.3	174.3	23.5	2	37	22849.1	3.088526425	1.619319798	1
82487	1	21	1	4	42359.45988	43879.46501	2.3	55.6	163.3	20.8	2	37	18313.8	3.037327652	2.020334393	1
68817	1	32	3	4	18353.27586	20231.95978	2.15	100.3	181.5	30.4	2	37	33330.7	4.807207612	1.110087697	1
77841	1	56	1	4	22233.62699	22146.22942	1.27	89.3	177.4	28.4	2	37	28511.8	4.873537481	1.297708317	1
66725	1	57	3	4	124263.6437	125259.2296	3.53	75.8	164.7	27.9	2	37	22063.9	6.115769772	1.676947412	1
65368	1	23	3	3	27681.75	29590.73278	0.54	46.2	166.2	16.7	2	37	17110.8	1.61394973	2.162376978	1
78070	1	46	3	3	23010.64255	23366.37515	1.47	69.2	170.2	23.9	2	37	22197.1	3.034185455	1.666884413	1
83575	1	20	4	2	31171.46854	31416.49521	0.31	72.1	178.7	22.6	2	37	28262.6	2.373988541	1.309150609	1
70319	1	55	5	1	16499.66217	17012.89406	1.77	68.7	169.8	23.8	2	37	22901.3	4.05746942	1.615628807	1
79833	1	54	5	5	14410.03794	15190.99991	3.53	71.3	167.6	25.4	1	37	20370.4	4.916871077	1.816360994	1
69884	1	56	5	5	18916.7326	18903.75499	2.34	72.5	162	27.6	1	37	23631.8	4.473255242	1.565686913	1
82621	1	41	5	5	20721.17721	21657.3392	5	74.3	169.2	26	2	37.1	19541.4	5.358457836	1.89853337	1
71883	1	42	5	5	17210.95349	17934.9284	NA	65.3	166.3	23.6	2	37.1	19695	4.29950225	1.883726834	1
82085	1	54	4	4	34499.86467	34416.68818	2.73	89.7	176.7	28.7	2	37.1	30085.8	4.947612064	1.233139887	1
78124	1	46	3	2	66076.32564	67726.22935	1.45	97.4	166	35.3	2	37.1	25200.6	8.14671942	1.47218717	1
83727	1	26	2	5	27141.63182	28115.56822	NA	71.8	171.3	24.5	2	37.2	22524.9	3.51894184	1.651505667	1
81472	1	29	5	5	21907.33478	23970.84985	NA	99.7	174.4	32.8	2	37.2	30164	5.898082973	1.233258189	1
75105	1	55	3	5	107904.1248	108681.232	5	109.8	179	34.3	2	37.2	34771.8	5.352184808	1.06983245	1
70973	1	39	3	4	18404.68136	19079.9018	1.83	59.1	162.5	22.4	2	37.2	17289.9	3.717615205	2.151545122	1
82597	1	56	5	4	14212.69299	14431.68517	5	63.1	159.8	24.7	2	37.2	18615.9	4.102848636	1.998291783	1
69774	1	54	2	2	20167.65072	25203.08949	3.58	79.2	163.5	29.6	2	37.2	22864.2	6.080231205	1.626997664	1
78474	1	45	1	1	28752.8284	32284.0481	1.38	70.8	158.7	28.1	3	37.3	19885.8	5.045614786	1.875710306	1
65543	1	23	3	5	108373.0533	112114.1991	5	70.3	168.2	24.8	2	37.3	20938.2	3.687899337	1.781432979	1
79662	1	33	3	5	65524.75904	69449.58399	1.13	80.9	178.6	25.4	2	37.3	25284.2	3.887877302	1.47522959	1
75571	1	57	5	5	12093.77293	12280.11634	5	71.4	162.6	27	2	37.3	20225.4	4.914845291	1.844215689	1
76261	1	20	5	4	21895.53416	22584.0287	1.89	64	167.9	22.7	2	37.3	22427.8	2.656353261	1.663114528	1
65144	1	48	3	4	87072.43807	86848.76691	1.91	66.5	180.2	20.5	2	37.3	20741.3	2.892550509	1.798344366	1
74011	1	55	4	5	22021.37512	21968.2833	5	87	171.4	29.6	1	37.3	27010.8	5.304286088	1.38092911	1
69284	1	53	2	4	26651.80021	26887.92229	0.92	84.9	172.9	28.4	1	37.3	24851.7	4.747356754	1.500903359	1
77010	1	44	1	3	33880.52319	33446.01141	0.69	68.7	163.8	25.6	1	37.3	21411.5	4.034812321	1.742054503	1
81266	1	39	3	3	73671.40523	77487.334	2.15	89.9	170.4	31	2	37.4	25150	6.173304593	1.487077535	1
62771	1	30	4	2	21863.45099	22291.47878	0.75	89.5	180.8	27.4	2	37.4	30702.1	3.579246743	1.218157716	1
75989	1	32	4	2	21527.63823	22685.20106	1.29	57.1	164.9	21	2	37.4	19442.3	2.336951657	1.923640722	1
79563	1	49	4	1	19776.04193	19728.36344	1.16	78	175.4	25.4	2	37.4	26910.4	4.034392598	1.389797253	1
66958	1	52	3	3	24127.24023	24937.48607	1.65	66.9	159.8	26.2	1	37.4	19270.4	5.345939285	1.940800399	1
81665	1	36	5	5	28043.41481	29498.24604	5	78.4	170.1	27.1	2	37.5	22046.5	5.47316555	1.700950264	1
69020	1	42	1	4	35551.99285	35164.64349	4.03	61.5	168.4	21.7	2	37.5	21409.5	2.934750032	1.751558887	1
74099	1	44	1	3	23963.86902	25195.63759	0.82	80.7	167.8	28.7	2	37.5	26160.4	4.457576652	1.43346432	1
66259	1	45	5	3	16898.99635	17358.62511	2.3	61	162	23.2	2	37.5	17459.6	3.255199484	2.147815528	1
69948	1	45	3	5	27739.52889	28855.3178	1.07	107	178.3	33.7	1	37.5	29408.4	7.200031064	1.275145877	1
77675	1	33	5	5	21886.59428	24132.75962	5	58.8	168.9	20.6	2	37.6	18662.2	2.951859039	2.014767819	1
83382	1	44	3	5	102114.9813	104664.7581	5	82.1	174.2	27.1	2	37.6	24114.9	4.367401564	1.559201987	1
69009	1	56	5	5	18416.81904	18519.88972	3.67	79.5	172.1	26.8	2	37.6	24155.3	4.556571215	1.556594205	1
78080	1	58	5	5	12328.77958	12457.07056	5	73.3	160.8	28.3	2	37.6	24784.8	5.001432346	1.517058843	1
67230	1	59	4	5	25969.86445	26997.6586	5	65.9	170.1	22.8	2	37.6	24198.5	2.634653113	1.553815319	1
68128	1	58	3	4	25786.23583	27127.57028	0.75	81.7	177	26.1	2	37.6	22172.2	5.98933768	1.695817285	1
78499	1	23	4	3	30023.16731	29746.18139	1.54	55	168.6	19.3	2	37.6	20654.7	2.111524229	1.820408914	1
71658	1	25	1	2	37987.56199	39245.13214	0.13	90.5	168.3	32	2	37.6	26978.4	6.463996157	1.393707559	1
75211	1	37	5	5	12607.39508	13266.26837	4.19	74.7	174.6	24.5	2	37.7	23852.6	3.980183117	1.580540486	1
77196	1	41	3	4	19101.51713	19578.47561	1.45	85.7	177.6	27.2	2	37.7	23731.6	5.280825561	1.588599167	1
83632	1	47	3	4	20186.07044	20690.10985	0.7	79	164.9	29.1	2	37.7	24715.5	5.164238151	1.525358581	1
64051	1	21	2	3	52571.53345	58252.21398	0.92	81	165.6	29.5	2	37.7	20850.5	5.835897113	1.808110117	1
74890	1	30	3	3	20433.70589	21136.82433	0.69	80.7	173.5	26.8	2	37.7	22915.2	5.440894544	1.645196202	1
70058	1	38	5	5	20071.70558	20986.55288	2.45	59.9	169.9	20.8	2	37.8	21755.6	2.306801314	1.737483682	1
75683	1	23	1	4	46156.885	48814.95085	NA	60.4	172.1	20.4	2	37.8	18928.2	2.980102031	1.997020319	1
80275	1	24	1	4	27116.33699	30397.60875	0.54	51.4	173.1	17.2	2	37.8	18699	1.543370221	2.021498476	1
78460	1	32	4	4	28801.24535	30349.91738	3.65	85.8	183.3	25.5	2	37.8	27561.5	3.793312322	1.37147833	1
63859	1	55	4	3	17648.75892	17930.45653	0.44	102.6	174.9	33.5	2	37.8	32922	6.794867996	1.148168398	1
76825	1	28	2	2	29199.75625	30520.06051	0.95	79.1	165.1	29	2	37.8	25979.7	4.883006662	1.454982159	1
74631	1	30	2	1	40345.27593	41993.23069	1.01	68.3	162.3	25.9	2	37.8	19947.8	4.477530232	1.894945809	1
63308	1	28	4	5	22497.99806	22497.24377	0.73	72.5	178	22.9	2	37.9	26609.6	2.554639905	1.424297998	1
75175	1	34	5	5	23145.19894	24057.01302	3.48	70.9	173.2	23.6	2	37.9	23200.8	2.925591523	1.63356436	1
68707	1	54	3	5	166897.2012	167183.2969	5	117.3	171.9	39.7	2	37.9	30731.7	8.338101145	1.233254262	1
77230	1	59	5	5	23745.15498	25032.04008	5	75.3	178.9	23.5	2	37.9	21253.2	4.345392722	1.783260874	1
80559	1	26	2	4	41618.35672	44015.05946	3	81.4	185.5	23.7	2	37.9	24891.6	2.977817913	1.522602002	1
81780	1	22	1	3	43961.35714	45949.12602	1.27	70.9	175.5	23	2	37.9	23499.3	2.936219119	1.612813999	1
66793	1	50	4	3	16851.3345	17382.88248	2.64	91.2	172	30.8	2	37.9	25671.1	5.951188608	1.476368368	1
68021	1	34	4	2	20803.97054	21211.25655	1.84	70.9	173.1	23.7	2	37.9	20496.2	4.308423472	1.849123252	1
63163	1	48	3	2	146181.198	148606.9278	0.85	83.1	173	27.8	2	37.9	21638.8	6.544899835	1.751483446	1
82462	1	36	1	1	57174.46236	65806.41794	1.06	80	164.2	29.7	2	37.9	22467.4	6.248978602	1.686888559	1
74230	1	44	1	1	42677.84167	46362.8631	3.07	82.1	168.5	28.9	2	37.9	23876.5	5.795592945	1.587334827	1
76434	1	50	1	1	12437.94649	12446.96755	NA	76.8	162.3	29.2	2	37.9	25338.6	5.444588538	1.495741675	1
79294	1	39	4	1	12592.24105	13269.33855	NA	53.3	159.2	21	1	37.9	16969	3.645926164	2.23348459	1
74801	1	36	3	5	78068.03634	79393.66722	1	95.9	186.2	27.7	2	38	27214.3	4.477821192	1.396324726	1
82140	1	24	4	4	22993.29487	23483.54052	1.54	64.2	177.3	20.4	2	38	24431.5	1.896081422	1.555369093	1
67793	1	39	1	3	37658.48213	41412.9155	1.74	79.1	160.3	30.8	2	38	25750.5	5.068578524	1.475699501	1
81010	1	51	3	3	31994.12208	32514.49242	2.65	72.8	166.7	26.2	2	38	19959.2	4.841384619	1.903883923	1
81617	1	52	2	3	24512.9332	24705.57474	0.94	74.4	171.3	25.4	1	38	25506.7	4.057012391	1.48980464	1
70604	1	39	5	5	13855.59377	14267.86449	5	64.4	173.7	21.3	2	38.1	22339.5	2.347397219	1.705499228	1
73673	1	45	3	5	122492.4259	125551.0207	5	65.3	184.1	19.3	2	38.1	21240.9	2.347014009	1.793709306	1
76137	1	56	1	4	15212.71419	15017.6138	5	74.8	169.7	26	2	38.1	24253.7	4.36494749	1.570894338	1
82720	1	58	5	4	12953.2967	13655.30957	1.4	73.1	174.8	23.9	2	38.1	24221.9	4.257583093	1.572956704	1
82321	1	59	3	4	83815.41722	84419.04164	5	66.6	170.7	22.9	2	38.1	19361.3	3.508337144	1.967843068	1
63431	1	34	5	2	20071.70558	20599.32698	1.12	71.9	164.3	26.6	2	38.1	20463.8	4.943889597	1.861824295	1
83554	1	49	5	2	59322.20925	62781.47638	3.37	89.3	169	31.3	2	38.1	26937.3	5.739539876	1.414395652	1
71604	1	49	1	3	31640.29651	34765.41599	0.81	60.9	157.1	24.7	1	38.1	20151	4.543440381	1.890725026	1
83408	1	36	3	4	17422.87721	18087.59225	1.11	76.4	184.1	22.5	2	38.2	25342.4	2.801295204	1.507355262	1
78937	1	55	3	4	113750.8359	114620.8609	0.26	104.4	174.8	34.2	2	38.2	23741.9	8.799335156	1.608969796	1
83396	1	21	5	2	20650.6694	24036.50022	0.88	48.8	170.9	16.7	2	38.2	18379.9	1.455277419	2.078357336	1
75256	1	44	2	2	35525.57931	35069.96998	1.42	89	171.8	30.2	2	38.2	24752	6.119875026	1.543309632	1
79001	1	28	3	3	20167.62768	20575.43	0.54	105	180.9	32.1	1	38.2	27705.3	6.829993323	1.378797559	1
66285	1	51	5	5	17493.08765	18732.74343	4.81	80.5	174	26.6	2	38.3	24861.7	4.548787693	1.540522169	1
71805	1	22	5	4	14313.34597	14977.82233	1.33	78	167.8	27.7	2	38.3	25862.5	3.93478048	1.480908652	1
67308	1	21	5	3	10131.73248	10407.57335	1.07	86.1	179.5	26.7	2	38.3	27070.2	4.399694724	1.414839935	1
63103	1	46	5	3	12820.67445	13169.37863	5	89.4	171.2	30.5	2	38.3	27036.1	5.732782619	1.416624439	1
68493	1	29	5	5	11770.08206	12287.30733	1.08	69	178.4	21.7	2	38.4	22988.3	2.642784518	1.67041495	1
71895	1	31	5	5	17165.91562	17929.20399	2.3	56.4	165.4	20.6	2	38.4	18961.5	2.42536651	2.025156238	1
81519	1	58	3	5	76267.18444	76915.33135	4.9	85.3	181.7	25.8	2	38.4	24292.5	4.61737279	1.580734795	1
63318	1	27	4	4	17420.97841	17115.54077	2.75	75.4	161.7	28.8	2	38.4	25715.6	5.397079519	1.493257011	1
70378	1	53	4	4	18681.27846	18953.41974	1.79	60.8	172	20.6	2	38.4	18402	3.250409607	2.086729703	1
82393	1	20	2	3	71387.93687	75900.12484	0.69	49.5	160.3	19.3	2	38.4	18051.9	1.99808619	2.127199907	1
64816	1	21	5	3	21763.20903	22385.50454	0	65.1	171.7	22.1	2	38.4	23198.5	3.26642543	1.655279436	1
76553	1	22	3	3	68799.69619	79495.059	0.51	59	166.6	21.3	2	38.4	19712	2.792113871	1.948051948	1
73730	1	48	1	3	35862.47315	36336.34252	1.28	89.1	183.6	26.4	2	38.4	26945.5	4.597797181	1.425098811	1
79763	1	59	3	3	112101.2559	112908.5901	5	54.9	166.5	19.8	2	38.4	18353.4	2.775983708	2.092255386	1
67915	1	24	5	5	15976.46666	17286.19206	2.2	65.7	174.8	21.5	2	38.5	19995.6	2.687930518	1.925423593	1
63022	1	49	3	1	92467.3709	92229.84126	3.16	84.3	170.9	28.9	2	38.5	20765.8	5.277714198	1.854009959	1
73804	1	55	1	1	25877.85826	26118.71137	0.87	96.3	176.8	30.8	1	38.5	25280.9	6.50889581	1.522888821	1
64407	1	54	4	3	17801.65532	18085.79336	0.97	59.6	174.7	19.5	2	38.6	21024.1	2.623356296	1.835988223	1
64582	1	59	5	4	16628.32674	17078.4501	2.01	66.6	168.2	23.5	1	38.6	20976.6	4.221289894	1.840145686	1
69728	1	35	5	5	20071.70558	20986.55288	5	67.5	168.6	23.7	2	38.7	20421.5	3.710167012	1.895061577	1
65910	1	36	5	5	13601.99469	14414.22997	5	94.1	173.9	31.1	2	38.7	28044.2	6.075781392	1.379964485	1
64822	1	53	3	3	29181.41457	30161.3907	0.63	57.4	172.9	19.2	2	38.7	19682.2	2.22906238	1.966243611	1
64201	1	20	5	2	9177.295801	9548.31812	NA	74.5	163	28	2	38.7	23242.6	4.621065741	1.665046079	1
62845	1	27	4	2	18831.34077	22141.64361	2.78	94.5	164.9	34.8	2	38.7	27615.1	7.095981643	1.401407201	1
81527	1	35	4	2	25490.81629	26861.4832	0	62.6	172.5	21	2	38.7	23769.7	2.095756737	1.628123199	1
62841	1	52	4	2	26135.88516	28867.75341	2.43	83.7	170.6	28.8	2	38.7	27480.6	5.118442988	1.408266195	1
80683	1	58	1	3	14308.30339	14124.80191	1.25	74.3	170	25.7	3	38.8	22555.2	5.427841118	1.720224161	1
69546	1	26	5	5	15976.46666	17286.19206	2.39	56.5	180.7	17.3	2	38.8	21807.1	1.586153393	1.779237037	1
79425	1	53	5	5	10341.44415	10500.7873	3.35	66.9	170.6	23	2	38.8	20322.7	3.683190128	1.909195136	1
70109	1	57	2	5	27595.50738	28151.49288	5	92.2	174.4	30.3	2	38.8	23453.9	6.362481755	1.654309091	1
81585	1	36	3	4	15845.80681	15969.82685	0.67	84.8	182.5	25.5	2	38.8	24250.7	4.751643066	1.599953816	1
63729	1	50	3	4	160904.29	160708.0901	3.89	86	167.8	30.5	2	38.8	23659.5	6.467198012	1.639933219	1
75301	1	48	3	3	30341.43992	32508.22075	0.12	49.7	169.3	17.3	2	38.8	15937.1	2.313043973	2.434570907	1
73577	1	32	1	1	36284.65027	39735.01707	0.29	79.7	166.2	28.9	2	38.8	23527.3	5.466032639	1.649148011	1
73706	1	54	3	4	25346.24521	26393.19883	1.44	91.9	172.7	30.8	1	38.8	25158.2	6.729621017	1.542240701	1
64347	1	50	3	3	32720.69734	32838.14988	0	153.7	179.5	47.7	1	38.8	42244	10.42714078	0.918473629	1
71061	1	54	1	4	37557.94619	37296.34072	3.24	90.5	172.6	30.4	2	38.9	25958.5	5.419974512	1.498545756	1
82429	1	36	3	5	84998.39387	87251.26649	5	84.6	167.5	30.2	2	39	27812.4	5.320173386	1.402252233	1
64636	1	20	4	4	25815.88014	26556.73573	0.02	80.3	181.4	24.4	2	39	33956.2	2.095537277	1.148538411	1
68117	1	28	5	3	23022.73286	27069.82749	3.25	92.1	170.9	31.5	2	39	30030.5	5.825784825	1.298679676	1
64897	1	42	5	2	12254.76358	14641.80472	0.81	61	173.7	20.2	2	39	20727.6	2.870484006	1.881549239	1
66947	1	51	1	2	29883.48339	30470.97191	3.74	79	173.9	26.1	2	39	25729.5	4.069372517	1.515769836	1
77803	1	51	5	2	24480.2851	25304.70722	0.09	60.7	167.4	21.7	2	39	19926.5	3.437567637	1.957192683	1
82646	1	56	1	2	13636.42662	13646.31692	NA	82.3	159.5	32.4	2	39	24163.3	7.419783733	1.614017953	1
62977	1	25	2	5	50326.34753	51411.39703	NA	66.3	165.2	24.3	2	39.1	23523.3	3.347456857	1.662181752	1
66807	1	29	5	5	9177.295801	9603.338468	0.45	61.5	176.1	19.8	2	39.1	19519.2	2.766881519	2.003155867	1
70150	1	39	3	5	76374.32111	79950.81434	5	103.7	180.3	31.9	2	39.1	25812.6	5.44291562	1.514764107	1
75099	1	46	5	5	16862.88425	17618.31678	5	73.2	173.3	24.4	2	39.1	24774.3	3.807639538	1.578248427	1
80976	1	59	5	5	14577.21661	14801.82545	5	76.2	177.4	24.2	2	39.1	23123.9	3.769395153	1.690891242	1
68568	1	27	3	4	114410.0042	116188.0791	3.89	93.2	166.4	33.7	2	39.1	25233.7	7.653626272	1.549515133	1
80911	1	44	5	4	23250.62365	24301.06349	2.1	71.3	172.6	23.9	2	39.1	22105.5	3.337095936	1.768790572	1
69919	1	31	3	4	83819.70229	99717.12579	NA	58.4	163.9	21.7	2	39.2	18734.1	3.330239626	2.092441057	1
74697	1	44	1	3	37933.57747	37447.08599	0.86	71.7	172.9	24	1	39.2	22445	3.785988243	1.746491423	1
64721	1	56	4	2	17206.32043	17151.44028	1.08	97.2	176	31.4	1	39.2	25991.7	6.566883514	1.508173763	1
77932	1	28	5	5	18866.60652	19139.57511	1.68	65.5	173.6	21.7	2	39.3	22494.6	2.505963159	1.747085967	1
80146	1	33	1	5	40218.44536	44042.88317	0.21	92.8	181.5	28.2	2	39.3	27350.8	5.578359486	1.436886672	1
67824	1	40	5	5	15851.56342	15794.29854	5	64.8	174.4	21.3	2	39.3	20801.7	2.836881282	1.889268666	1
76209	1	59	3	5	127302.8308	128276.5085	5	80.3	176.3	25.8	2	39.3	26999.9	4.128139436	1.455560947	1
77365	1	23	5	4	21533.88314	22679.91478	3.17	60.3	166.4	21.8	2	39.3	22581.8	2.241878162	1.740339565	1
67290	1	25	3	4	34099.5992	35276.75137	0.09	108.6	177.7	34.4	2	39.3	27874.5	7.043293126	1.40989076	1
74393	1	26	4	4	28639.76555	29250.40097	1.09	85.8	185.2	25	2	39.3	29674.2	2.866451203	1.324382797	1
69393	1	33	4	4	23511.36157	23589.08603	4.45	82.1	166.6	29.6	2	39.3	27105.4	4.60485459	1.449895593	1
62336	1	55	2	4	24211.82454	24947.16585	3.67	77	164.4	28.5	2	39.3	21495.6	4.765291515	1.828281137	1
70624	1	42	1	3	44926.92138	45636.57175	3.78	90.5	168.3	32	2	39.3	30768.7	5.350063379	1.277272033	1
70504	1	59	4	3	19671.58017	20292.08821	2.31	56.6	159	22.4	2	39.3	20324.8	3.358803022	1.933598363	1
67614	1	53	1	1	25118.46945	26312.87582	1.07	83.9	168.1	29.7	1	39.3	23633.7	6.252224828	1.662879701	1
82909	1	55	3	1	30927.65134	31430.67601	2.27	147.4	179.4	45.8	1	39.3	36214.1	11.35113231	1.085212666	1
83031	1	49	2	4	25132.67849	25330.19047	5	74.3	156.9	30.2	2	39.4	21634.4	6.178265722	1.821173686	1
82864	1	31	3	3	67131.98746	69441.98148	NA	62	175.3	20.2	2	39.4	23523.6	2.441688107	1.674913704	1
67385	1	47	5	3	18116.81615	18405.98458	1.16	66.7	168.1	23.6	2	39.4	21529.8	3.220399729	1.830021644	1
76046	1	50	3	3	26108.80047	26979.43594	1.04	93.4	179.6	29	2	39.4	28643.6	4.615288291	1.375525423	1
74499	1	59	4	3	37242.72363	38188.34906	1.22	82.7	168.5	29.1	2	39.4	27269	5.201453445	1.444864131	1
66685	1	29	1	2	33592.25959	37970.44686	NA	97.1	173.2	32.4	2	39.4	26507.4	6.811810852	1.486377389	1
62908	1	21	2	1	30581.40993	30998.25814	1.48	66.5	154.1	28	2	39.4	21578.7	5.17185913	1.825874589	1
77003	1	42	5	1	14990.42857	16005.04415	NA	75.4	167.8	26.8	2	39.4	22693.6	4.811706414	1.736172313	1
76415	1	25	5	5	27104.45896	28738.64551	0.8	51.7	169.9	17.9	2	39.6	17229.5	1.704699822	2.298383586	1
77448	1	26	4	5	28639.76555	29250.40097	1.74	62.9	180.4	19.3	2	39.6	23628.1	1.812075754	1.67597056	1
68667	1	51	5	5	22345.77439	22681.16665	2.1	77.8	175.7	25.2	2	39.6	22112.3	4.061831742	1.790858481	1
69767	1	56	5	4	151766.5995	154414.4929	1.97	125.1	166.1	45.3	2	39.6	28675.5	11.46456304	1.380969817	1
75556	1	22	1	2	52657.46048	55985.75892	1.59	72.8	164.4	26.9	2	39.6	22460.3	4.229651931	1.763110911	1
83148	1	54	4	2	25895.95834	26638.2825	0.04	64	167.2	22.9	2	39.6	22139.8	3.655112637	1.788634044	1
69446	1	25	1	1	38560.50212	39812.43256	0.59	95.6	177.1	30.5	2	39.6	27396.4	5.574364162	1.445445387	1
65563	1	25	3	5	39260.97342	41280.17203	0.55	68.1	173.5	22.6	2	39.7	22127.5	2.559329018	1.794147554	1
80885	1	32	2	5	37176.50332	38792.16876	1.22	69.4	166.8	24.9	2	39.7	19287.5	4.228845737	2.058327933	1
62250	1	34	1	5	51543.06208	52965.08671	5	83.1	179	25.9	2	39.7	24787.3	3.96443274	1.601626639	1
63576	1	46	2	5	39244.10414	38781.83157	5	82.3	172.3	27.7	2	39.7	24567.2	4.865037435	1.615975773	1
71688	1	51	5	5	16628.32674	17325.68063	3.62	89.7	174.5	29.5	2	39.7	26038.1	5.247490493	1.524688821	1
75109	1	20	3	4	63966.40831	65229.45528	1.74	70.6	177	22.5	2	39.7	23560.4	3.118334391	1.685030814	1
71362	1	23	4	4	25815.88014	26503.60973	0.05	104.9	167.3	37.5	2	39.7	30600.1	6.854091014	1.297381381	1
74412	1	37	5	4	16285.52157	17284.45345	1.81	62.3	170.3	21.5	2	39.7	20261.6	2.525088035	1.959371422	1
65862	1	54	3	4	27227.93711	27194.73651	1.1	88.2	175.5	28.6	2	39.7	25545.3	4.847950263	1.554101929	1
65678	1	33	3	3	12697.2637	13996.98509	1.07	77.8	167.5	27.7	2	39.7	22750.6	5.20011383	1.745008923	1
79096	1	44	4	3	26354.38124	26290.84288	0.33	57.1	166	20.7	2	39.7	20844.2	2.045638573	1.904606557	1
79863	1	45	1	3	29058.92678	29442.89738	1.39	76.2	167.7	27.1	2	39.7	21955.3	4.539564607	1.808219428	1
76632	1	49	5	3	13262.99714	13663.20078	4.64	50.2	166.1	18.2	2	39.7	16380.3	2.373831747	2.423643035	1
70562	1	52	3	2	20958.24777	21169.08369	0.36	82.8	182.4	24.9	2	39.7	25299.8	4.711389451	1.569182365	1
74075	1	59	4	2	25895.95834	26638.2825	0.43	104.2	164.4	38.6	2	39.7	30934.6	8.021688997	1.283352621	1
65202	1	45	2	1	52941.64866	52164.81158	1.08	72.1	167.7	25.6	2	39.7	23833.3	3.717893977	1.665736595	1
82788	1	43	5	5	23799.35191	24874.58275	5	68.6	178.9	21.4	2	39.9	22582.8	2.844682404	1.766831394	1
70214	1	21	4	4	25815.88014	25212.84543	0.42	71.8	169.8	24.9	2	39.9	24744.6	3.001557509	1.612473024	1
65726	1	23	5	4	15196.92397	16091.37375	1.1	53.2	155.6	22	2	39.9	16811.3	3.15618627	2.373403604	1
77781	1	25	4	4	20846.83615	21079.18217	1.31	108.6	183.5	32.3	2	39.9	34469.7	5.601684104	1.15753836	1
68601	1	26	5	4	9956.598907	10266.88898	0.73	63.9	170.5	22	2	39.9	18597.4	3.244029436	2.145461194	1
80331	1	27	4	3	16368.69858	16717.69959	0.92	85.7	187.8	24.3	2	39.9	30755.5	2.361315528	1.297328933	1
65231	1	31	2	3	34997.80045	36560.75614	1.25	131.1	168.9	46	2	39.9	35924.2	10.61890573	1.110671915	1
64333	1	46	5	3	20197.35444	20825.60526	1.84	69.1	161.8	26.4	2	39.9	22664.3	4.006231338	1.760477932	1
64291	1	50	2	3	22238.49412	25006.16462	1.38	94.2	176.4	30.3	2	39.9	28235.4	5.590529073	1.413119701	1
68819	1	47	1	2	52941.64866	53777.89694	NA	93.2	167.6	33.2	2	39.9	28389.9	7.094824761	1.405429396	1
82103	1	51	3	2	25304.61967	25704.21091	NA	89.7	179.4	27.9	2	39.9	24041.2	5.234968216	1.659650933	1
64247	1	42	1	1	43470.92932	47764.56317	0.87	64.4	161.5	24.7	2	39.9	18772.9	3.91479928	2.125404173	1
78208	1	52	4	1	30236.04377	31186.68287	0.87	74.2	176	24	2	39.9	24263.5	3.828535427	1.64444536	1
68526	1	31	3	2	15799.06771	16817.83128	1.52	79.1	166.7	28.5	1	39.9	24355	5.050506346	1.638267296	1
79923	1	50	2	2	31145.54723	31435.42833	3.33	86.1	172.1	29.1	1	39.9	28796.5	5.082642283	1.385585054	1
73603	1	35	5	5	16870.91643	18698.33796	3.77	95.4	165.4	34.9	3	40	26912.2	7.557311482	1.486314757	1
70230	1	24	5	5	15976.46666	17286.19206	2.45	61	178.2	19.2	2	40	20588.1	2.039061814	1.94286991	1
76427	1	37	5	5	20256.89695	21643.79363	3.22	83.2	174.1	27.4	2	40	28502	4.362057734	1.403410287	1
64440	1	40	5	5	24506.16063	24417.63041	NA	83	178	26.2	2	40	23071.8	4.069405089	1.733718219	1
75986	1	55	2	5	32410.38321	32665.089	2.1	60.4	162.5	22.9	2	40	18349.2	3.551228609	2.17993155	1
74744	1	22	4	4	27474.6109	27518.65786	2.25	108.7	177.2	34.6	2	40	33339.1	6.106321369	1.199792436	1
75704	1	24	1	4	46156.885	48814.95085	0.47	62.6	172.8	21	2	40	22748.8	2.590828612	1.758334506	1
69031	1	22	5	3	15196.92397	17064.88875	2.3	60.6	175.1	19.8	2	40	20953.1	2.067465548	1.909025395	1
67513	1	53	4	3	20286.31705	20915.63371	0.5	70.8	175	23.1	2	40	26949.7	2.798355076	1.484246578	1
67776	1	54	1	1	21139.30354	20829.11684	0.51	81.3	162.3	30.9	2	40	23928.7	7.071092154	1.671632809	1
80647	1	52	3	5	100734.9354	101460.4113	5	69.4	170.3	23.9	3	40.1	22415.6	3.689472345	1.788932708	1
76390	1	23	2	5	34020.35838	40965.29193	0.7	55.8	172.3	18.8	2	40.1	20280.2	2.206538111	1.977298054	1
77507	1	43	5	5	19866.34967	20943.02023	3.18	88.8	177.4	28.2	2	40.1	24099.3	5.082880426	1.663948745	1
74116	1	25	2	4	51166.90002	56451.33362	1.52	86.1	168.6	30.3	2	40.1	29193.2	4.50174765	1.373607552	1
79794	1	29	3	4	88325.01954	90436.99652	3.22	99.5	174	32.9	2	40.1	25765.3	6.204187693	1.556356805	1
76087	1	55	2	3	14514.87082	14649.96514	4.16	87.9	169.5	30.6	2	40.1	24626.7	6.410476686	1.628313984	1
64369	1	51	4	3	17824.80572	17767.9529	0.55	69.7	173.7	23.1	1	40.1	24693.3	2.748929713	1.623922279	1
67865	1	59	5	5	17121.37095	17378.34907	3.9	75.8	166.3	27.4	2	40.2	20583.2	5.362667592	1.953049089	1
82259	1	20	2	4	31852.78238	33687.10878	0.3	69	177.4	21.9	2	40.2	22377.1	2.561654902	1.796479437	1
78083	1	53	3	3	113750.8359	115547.1023	0.04	59.1	168.9	20.7	2	40.2	18982	2.804783746	2.117795807	1
63664	1	58	5	5	18916.7326	18939.14541	5	84.5	175.9	27.3	1	40.2	28336	4.49340305	1.418690006	1
80210	1	37	2	5	35598.68943	36023.5894	2.69	80.7	165.1	29.6	2	40.3	23344.7	5.640690687	1.726301902	1
80585	1	41	5	5	23799.35191	24874.58275	4.35	81.9	171.1	28	2	40.3	23855.4	5.210065975	1.68934497	1
70653	1	43	3	5	137286.9891	140204.7883	5	84.8	165.4	31	2	40.3	20968.9	6.938003134	1.921893852	1
81260	1	44	2	5	30792.36132	30671.32046	4.88	65.3	163	24.6	2	40.3	20495.9	3.915629444	1.966246908	1
78895	1	59	5	5	18508.91961	19067.41606	NA	54.7	163.8	20.4	2	40.3	17656.4	2.426985458	2.282458485	1
69404	1	57	4	4	20536.77257	20857.58682	5	62.6	172.2	21.1	2	40.3	22346.6	2.769184713	1.803406335	1
78015	1	47	1	3	24378.67061	24700.79857	0.28	85	167.1	30.4	2	40.3	27128	5.365674984	1.485549985	1
83526	1	58	1	3	25877.85826	27208.00794	1.58	93.5	157.3	37.8	2	40.3	24378.3	9.091783392	1.653109528	1
69599	1	21	1	2	42077.38382	44759.04879	0.67	84.1	167.2	30.1	2	40.3	25922.5	4.986071716	1.554634005	1
74586	1	24	5	2	21793.66988	21964.98136	0.83	77.7	177.3	24.7	2	40.3	26741	3.321853586	1.507049101	1
71752	1	36	1	2	45660.21055	48177.32495	2.88	60.6	164.2	22.5	2	40.3	19821.6	3.099861624	2.033135569	1
75689	1	58	4	2	17017.07126	16976.04442	1.06	80	181.5	24.3	2	40.3	23136.9	4.127581792	1.741806379	1
83130	1	38	5	5	18601.42357	19566.42487	4.19	88	168.4	31	1	40.3	25100.8	7.029327238	1.605526517	1
62734	1	52	4	2	18783.62689	19376.1259	0.53	113	182.5	33.9	1	40.3	33081.2	6.511335286	1.218214575	1
71095	1	31	3	5	81642.21738	85347.31866	5	92.6	184.1	27.3	2	40.4	26958.2	4.316197007	1.498616376	1
74571	1	53	3	5	127895.6118	128873.8234	5	65.8	171.2	22.5	2	40.4	23166.3	3.56932564	1.743912494	1
75619	1	36	1	4	58945.66173	63530.02293	4.53	78.8	169.7	27.4	2	40.4	25412.3	4.611903002	1.589781326	1
74844	1	20	4	3	32289.17752	32649.05284	1.16	66.8	161.4	25.6	2	40.4	25529	3.629985474	1.582514004	1
76799	1	36	3	3	56736.03953	58239.8217	NA	76.8	170.1	26.5	2	40.4	24591.5	4.64618772	1.642844072	1
79064	1	48	5	5	18518.8246	20386.60963	1.68	81.1	170.1	28	1	40.4	24828.1	5.41985893	1.627188548	1
81154	1	50	2	3	17972.97982	18140.25982	3.02	78.6	161.4	30.2	1	40.4	25742.8	6.024310045	1.569370853	1
68924	1	20	3	4	104488.9146	106745.8366	0.18	62.4	172.4	21	2	40.5	22491	2.127580838	1.800720288	1
70967	1	25	4	2	22723.53676	24747.85466	NA	110.2	181.8	33.3	2	40.5	32808	5.989777542	1.234455011	1
62407	1	49	5	4	28680.66061	29290.21879	1.1	97.9	181.1	29.9	3	40.6	30440.3	5.038814397	1.333758209	1
76965	1	35	5	5	19814.69502	21960.98035	5	74.2	157	30.1	2	40.6	24106.9	6.062530846	1.684165115	1
66473	1	56	3	5	144757.4508	145711.9767	5	74.5	179.1	23.2	2	40.6	20317.4	4.195105422	1.998287182	1
82172	1	29	5	4	107424.7084	109993.3862	3.54	68.9	167.4	24.6	2	40.6	22625.1	3.314096842	1.794467207	1
78294	1	30	2	4	46797.93521	50437.53534	4.25	95.6	172.5	32.1	2	40.6	31088.4	5.53324277	1.305953346	1
75588	1	32	2	4	52470.11604	54750.43144	5	106.8	179.1	33.3	2	40.6	32523	6.186816977	1.248347323	1
63213	1	43	5	4	13535.28783	13486.39065	0.91	64.1	163.2	24.1	2	40.6	21548.1	3.878473599	1.88415684	1
81949	1	47	2	4	18761.57098	18520.95712	2.87	87.6	172.3	29.5	2	40.6	25702.6	5.131724876	1.579606732	1
77097	1	25	4	3	28734.57722	28469.4795	0.77	63.1	171.1	21.6	2	40.6	20766.7	2.842598565	1.955053042	1
80308	1	39	1	3	49713.62749	50760.24177	2.34	72.4	168.9	25.4	2	40.6	23845.6	4.223615772	1.70262019	1
74901	1	55	3	3	135541.8609	136518.0104	1.74	120.2	166.9	43.2	2	40.6	31565.4	11.04099482	1.286218454	1
62317	1	46	3	5	18872.77273	18824.29246	0.94	86.7	177.1	27.6	1	40.6	23968.6	5.522767679	1.69388283	1
78004	1	23	3	5	45484.2815	45990.18632	5	103.9	172.4	35	2	40.7	28011.3	8.062153752	1.452985045	1
65457	1	25	5	5	13367.40674	13987.96924	4.44	75.8	174.6	24.9	2	40.7	21222.4	3.686748797	1.917784982	1
67169	1	30	4	5	27572.20537	27179.18574	3.58	86.9	172.2	29.3	2	40.7	29511.2	5.229555327	1.379137412	1
67537	1	33	5	5	19638.74896	20390.67422	5	73.8	179.5	22.9	2	40.7	27427.9	2.387385555	1.483890491	1
62588	1	21	3	4	137038.7462	146293.1909	0.18	73	187.6	20.7	2	40.7	27229.6	2.032093142	1.494696947	1
66499	1	21	3	4	114943.7928	135002.9026	0.37	81.1	187	23.2	2	40.7	27010.9	2.748736175	1.506799107	1
68774	1	21	3	4	43104.25733	46015.15648	1.36	75.6	174.7	24.8	2	40.7	23818.3	3.625618446	1.708770147	1
67507	1	28	4	4	17840.21758	17960.01675	1.13	56	184.2	16.5	2	40.7	20824.3	1.048868598	1.954447448	1
63613	1	30	2	4	40219.06806	40845.12213	3.98	64.7	182	19.5	2	40.7	20425.9	2.723021087	1.992568259	1
79217	1	33	4	4	26411.21893	31432.15836	5	91.7	182.2	27.6	2	40.7	29526.8	3.953469945	1.378408768	1
75306	1	59	5	4	18103.96157	18914.99255	1	60.5	168.2	21.4	2	40.7	18051.4	3.711018136	2.254672768	1
82315	1	23	3	3	107424.7084	111439.0636	2.31	70	173.2	23.3	2	40.7	22075.9	3.456782106	1.843639444	1
80269	1	25	5	3	19743.97462	20934.38161	1.43	71.1	171.9	24.1	2	40.7	25117.1	2.73262947	1.62041	1
68455	1	27	3	3	39031.95707	39638.56259	0.74	108.1	181.8	32.7	2	40.7	32828.7	7.460895861	1.239768861	1
74493	1	40	1	3	22921.48252	22627.51852	2.3	68.4	161.7	26.2	2	40.7	21433.5	4.327556396	1.898896587	1
70409	1	44	3	3	126789.5293	130374.457	1.31	93.3	178.7	29.2	2	40.7	28752.1	5.162048382	1.415548777	1
79385	1	44	2	3	38485.82118	38994.3542	NA	62.6	160.1	24.4	2	40.7	21470.6	3.554143409	1.8956154	1
75775	1	41	3	2	14354.85225	15388.78691	NA	75.9	178.3	23.9	2	40.7	22904.4	3.094499645	1.776951153	1
81290	1	30	1	1	39708.3035	40733.80262	0.03	72.2	163.2	27.1	2	40.7	22679.6	4.789507182	1.794564278	1
71626	1	59	2	4	30839.21385	31462.49369	2.93	63.8	158.2	25.5	2	40.8	22796.2	4.200616137	1.78977198	1
80238	1	22	3	3	76255.54137	77103.70352	2.53	85.9	173.3	28.6	2	40.8	23827.6	3.81898849	1.712300022	1
70548	1	34	1	3	54095.17315	53686.89978	1.48	62.6	160	24.5	2	40.8	19852.1	4.114533039	2.055198191	1
63959	1	41	3	3	27356.08054	28129.56374	1.17	82.2	177.5	26.1	2	40.8	25709.8	4.237532677	1.5869435	1
67245	1	27	5	2	9177.295801	9548.31812	NA	65.5	167.9	23.2	2	40.8	21719.3	2.780679678	1.87851358	1
66460	1	37	3	5	83081.99261	85461.5036	5	64.8	169.1	22.7	2	40.9	21915.4	3.532336841	1.866267556	1
75885	1	40	3	5	103253.4773	105695.6231	5	71.4	173.2	23.8	2	40.9	24584	3.113131274	1.663683697	1
80767	1	48	5	5	13262.99714	13981.79445	5	67.4	172.7	22.6	2	40.9	21663.6	3.451580724	1.887959527	1
63180	1	50	5	5	10857.29435	10859.55276	5	68	161.1	26.2	2	40.9	22270	4.78940902	1.836551414	1
81068	1	59	4	4	32954.24735	33898.90187	5	89	168.9	31.2	2	40.9	27463.3	5.289199662	1.489260213	1
69811	1	59	3	4	124170.6039	124019.1954	2.75	69	174.6	22.6	2	40.9	23587.8	3.923087871	1.73394721	1
75739	1	20	3	3	63966.40831	65229.45528	1.48	56.9	177.9	18	2	40.9	21007	1.728710464	1.946970058	1
78404	1	44	3	3	116840.0086	127655.6091	5	96.2	167.1	34.5	2	40.9	27608.2	6.665556582	1.481443919	1
67457	1	49	3	4	31010.24379	30930.58486	0.74	164	171.7	55.6	1	40.9	34242.6	14.48296872	1.194418648	1
71399	1	55	3	4	103893.3646	104494.239	2.22	73.3	184.3	21.6	1	40.9	21736.2	3.333396876	1.881653647	1
81201	1	56	1	1	17972.97982	20180.29451	1.25	75.5	170.3	26	3	41	23246.1	4.361226152	1.763736713	1
71757	1	23	5	5	13254.86132	15747.11382	4.48	77.6	187.7	22	2	41	25298.2	2.635456327	1.620668664	1
63167	1	37	5	5	12327.76174	13424.96847	NA	85.9	171.6	29.2	2	41	26089.4	5.197730959	1.571519468	1
64675	1	46	3	5	152858.5098	159455.333	5	77.3	184.9	22.6	2	41	28084.5	2.226760218	1.459880005	1
73729	1	46	3	4	85445.09608	90427.67201	2.59	105.5	170.8	36.2	2	41	25528.8	8.528739271	1.606029269	1
63852	1	50	3	4	158509.0053	161135.9538	5	96.7	173.8	32	2	41	23167	7.818317085	1.769758709	1
75217	1	54	3	4	22232.59919	22013.55943	0.51	90.1	179.2	28.1	2	41	26481.8	5.299629549	1.548233126	1
82089	1	25	3	3	28812.54307	31094.34602	0.61	68.7	175.8	22.2	2	41	22223.9	2.622869497	1.844860713	1
82449	1	42	1	3	20485.55845	21884.64577	0.45	84.8	161.6	32.5	2	41	23822.6	6.301320459	1.721054797	1
65285	1	44	1	2	34153.42433	35777.45113	2.17	70.6	170.7	24.2	2	41	22806.3	3.791618701	1.797748868	1
74388	1	57	5	4	19000.18741	20809.13089	3.58	78.1	177.6	24.8	1	41	24357.1	4.750393025	1.683287419	1
82099	1	54	3	3	33115.43092	34910.14181	0.78	87.7	175.6	28.4	1	41	22951.5	6.066659815	1.786375618	1
66293	1	33	3	3	106709.9493	125265.0937	3.76	63.9	172	21.6	1	41.1	20657.7	2.410506955	1.989572895	1
68124	1	22	5	4	14385.65373	15564.9668	2.3	57.1	163.9	21.3	2	41.2	20675.7	2.21116115	1.992677394	1
67640	1	58	1	3	27595.50738	27352.79575	1.57	91.8	172.4	30.9	2	41.2	25440.6	6.815651616	1.619458661	1
80352	1	20	3	2	23995.70114	25084.13708	1.13	74.7	174.8	24.4	2	41.2	22946	3.052933716	1.795519916	1
78577	1	22	3	2	37974.12259	37746.36229	NA	76.2	178.9	23.8	2	41.2	24912.1	2.954063353	1.653814813	1
69256	1	56	5	2	32720.69734	34082.89655	0.88	116.2	170.4	40	2	41.2	31746.7	8.968414025	1.297772682	1
71271	1	57	1	1	31872.12598	31404.45167	1.12	54.5	171.8	18.5	2	41.2	20303.8	2.5666795	2.029176804	1
70210	1	47	1	4	41527.44406	55523.84977	1.5	93.8	176.1	30.2	1	41.2	28294.8	5.432983845	1.45609794	1
75758	1	47	5	5	26373.74151	27565.28068	5	66.1	179.3	20.6	2	41.3	20347.1	3.005036316	2.029773285	1
66137	1	20	5	4	12135.69367	13397.90962	5	74.4	170.4	25.6	2	41.3	25642.4	3.023956414	1.610613671	1
68996	1	24	5	4	14385.65373	15564.9668	1.84	65.7	178.8	20.6	2	41.3	24153.1	2.24095695	1.709925434	1
69620	1	49	2	4	31347.36219	32073.6995	1.21	49.4	166.7	17.8	2	41.3	18559.6	2.055452176	2.225263476	1
74408	1	29	2	2	40079.23931	44929.11547	0.35	96.4	169.2	33.7	2	41.3	28282.1	6.510203205	1.460287602	1
64805	1	38	4	2	19008.0832	19380.21055	0.73	140.6	171.1	48	2	41.3	38342.3	11.6842758	1.077139347	1
62806	1	53	4	2	23775.73433	24513.29876	0.76	65.6	161.9	25	2	41.3	21787.9	4.519316164	1.895547529	1
76557	1	54	1	1	25877.85826	25776.13569	0.74	72.2	161.2	27.8	2	41.3	21065.4	5.257644229	1.96056092	1
62737	1	58	5	1	10579.09735	10676.36069	0.7	57.5	156.2	23.6	2	41.3	18783.4	3.902419141	2.19874996	1
69277	1	24	5	5	14313.34597	15171.9498	2.94	75.2	174.3	24.8	2	41.4	22469	3.626239477	1.842538609	1
78828	1	29	5	5	29663.26593	30530.05373	5	91.1	175.7	29.5	2	41.4	29079.8	4.920156292	1.423668663	1
78322	1	29	5	5	28301.21189	30007.55326	0.56	76.1	164.5	28.1	2	41.4	21342	5.790515927	1.939836941	1
71615	1	41	5	5	15952.61695	16443.31736	5	57.8	164.7	21.3	2	41.4	17136.2	3.398746816	2.415938189	1
73993	1	57	3	4	24480.2851	24667.52294	0.64	77.2	169.9	26.7	2	41.4	24772.4	5.502664738	1.671214739	1
80285	1	50	5	5	21018.83554	21653.06732	5	79.1	164.4	29.3	1	41.4	23005.9	4.962744592	1.799538379	1
69689	1	51	5	5	15413.22404	15402.64997	5	66.1	168.1	23.4	1	41.4	22254.1	3.15472132	1.860331355	1
74969	1	22	1	5	34932.34819	38540.10387	0.82	74.4	171	25.4	2	41.5	24337.8	3.325957838	1.705166449	1
82148	1	35	5	5	15556.61475	16134.61524	5	70	165.7	25.5	2	41.5	21795.7	3.651997386	1.904045293	1
62340	1	44	3	4	126789.5293	130826.4638	1.28	77.6	173.2	25.9	2	41.5	21866.5	4.2900074	1.897880319	1
71164	1	48	3	4	126789.5293	129656.8628	3.25	89.2	169.4	31.1	2	41.5	24520.1	5.733325633	1.692489019	1
65978	1	57	3	4	145224.3183	145047.2379	2.86	104.5	174.4	34.4	2	41.5	30628.3	7.203981982	1.354956037	1
79259	1	59	5	4	14288.12334	14508.27777	4.51	72.4	167.2	25.9	2	41.5	22047.5	4.044635989	1.88229958	1
74066	1	56	2	3	13833.68383	13843.7172	0.49	82.6	169.3	28.8	2	41.5	23533.2	6.271763696	1.763466082	1
69868	1	40	1	2	31740.38521	32919.78443	0.89	78.6	158.5	31.3	1	41.5	23483	5.557007393	1.767235873	1
70622	1	50	1	1	32274.16206	31800.58848	4.59	94	181.5	28.5	1	41.5	25454.9	5.820185981	1.630334435	1
82157	1	25	3	5	88325.01954	89307.42602	4	129.1	184.2	38	2	41.6	35129.4	8.013144798	1.184193297	1
69286	1	39	5	5	19096.43834	22378.69499	5	81.3	177.2	25.9	2	41.6	25356.4	4.408038177	1.640611443	1
82427	1	48	4	5	28451.82879	28383.23364	4.51	96.7	178.5	30.3	2	41.6	26831.6	5.853028599	1.55041071	1
82388	1	34	4	4	21527.63823	23151.62724	1.71	55.1	165.2	20.2	2	41.6	21982.5	2.001581172	1.892414421	1
74707	1	51	1	4	21027.3256	20757.65383	1.05	100.5	165	36.9	2	41.6	25365	7.411673244	1.640055194	1
79799	1	33	2	3	44045.11549	48233.43763	5	63.9	179.3	19.9	2	41.6	19796.8	2.303272454	2.101349713	1
75017	1	54	4	2	21104.51742	21053.63607	1.77	46.1	165.5	16.8	2	41.6	17896.7	1.989568237	2.324450876	1
65423	1	50	1	1	21506.05651	21429.79108	2.24	86.1	170.1	29.8	2	41.6	25791.4	6.157806145	1.612940748	1
64179	1	52	1	1	25118.46945	25612.2811	1.63	89.3	167.4	31.9	2	41.6	26556.7	6.25864651	1.566459688	1
83507	1	50	2	4	19843.33249	19765.33087	1.23	86.4	177.4	27.5	1	41.6	26544.9	5.070466949	1.567156026	1
70599	1	54	3	4	36134.52833	36424.03396	2.04	75.5	172.2	25.5	1	41.6	24386.7	4.685094599	1.70584786	1
77596	1	49	2	2	34997.91341	36796.84371	2.33	68.2	169.4	23.8	1	41.6	21951.9	3.917442818	1.895052364	1
75237	1	54	3	2	20762.20094	20557.64782	1	133.4	179.1	41.6	1	41.6	33237.8	10.95877242	1.251587048	1
67591	1	40	5	5	11113.60284	11678.10541	3.47	67.2	170.8	23	2	41.7	20083.7	3.808609144	2.07631064	1
74663	1	52	5	5	14911.46967	15825.1623	1.59	50.8	167.3	18.1	2	41.7	18656.2	2.16500321	2.23518187	1
63387	1	20	4	4	25815.88014	25989.23684	0.23	66.1	176.4	21.2	2	41.7	27742.8	1.982095482	1.503092694	1
64562	1	20	3	3	23235.97926	24326.78526	1.19	62.6	164.9	23	2	41.7	22562	2.974818493	1.848240404	1
79758	1	38	5	2	23687.85448	24961.57432	0.78	107.8	178.1	34	2	41.7	36019.6	5.522232774	1.157703028	1
71314	1	51	1	1	30839.21385	30386.69592	0.74	83	165.8	30.2	2	41.7	21541.1	5.637010684	1.935834289	1
69105	1	55	2	1	37557.94619	37006.84123	1.08	75.7	169	26.5	2	41.7	25460.7	4.217030806	1.637818285	1
79210	1	25	5	5	18866.60652	19139.57511	2.31	59.1	168.8	20.7	2	41.8	21962.7	2.093941525	1.903226835	1
70913	1	28	5	5	15507.44147	18423.23659	4.92	71.7	173.1	23.9	2	41.8	23857.1	3.418590224	1.752098956	1
65812	1	30	5	5	14894.7633	16100.12857	1.35	69.9	178.7	21.9	2	41.8	22135.3	2.401946428	1.888386423	1
63044	1	35	3	5	79316.94094	94360.36112	5	108.4	170.5	37.3	2	41.8	33401.9	7.587043521	1.251425817	1
69803	1	44	5	5	19184.31683	20543.82235	5	66.4	174.4	21.8	2	41.8	19399.7	3.135750925	2.154672495	1
83125	1	45	5	5	17885.51277	18854.83051	5	73.1	165.8	26.6	2	41.8	21979.5	5.027303884	1.901772106	1
81563	1	25	3	4	56795.49467	57452.6784	4.81	71.6	172.6	24	2	41.8	22557.5	3.133454137	1.853042225	1
75814	1	28	3	4	28125.48149	30352.87275	0.04	122	171.4	41.5	2	41.8	30611.9	8.443103554	1.365482051	1
63475	1	41	3	4	111236.9572	110951.2123	2.75	87.1	185.1	25.4	2	41.8	24881.4	3.683558947	1.679969777	1
73842	1	53	1	1	21158.03375	21537.34068	1.2	80.4	162.5	30.4	2	41.8	24560.6	5.866807734	1.70191282	1
73783	1	26	3	5	117256.6311	118713.4531	4.67	71.5	169.5	24.9	2	41.9	25585.3	3.543203198	1.637659125	1
67966	1	20	3	4	101419.3254	103801.2287	4.63	62.6	177.6	19.8	2	41.9	19879.5	2.233932705	2.107698886	1
80017	1	28	3	4	31628.57987	32821.00398	0.63	54.4	170.9	18.6	2	41.9	18776.8	2.498135978	2.231477142	1
78638	1	40	4	4	25357.16927	25296.03511	1.27	93.9	171.3	32	2	41.9	29324.6	6.402625579	1.428834494	1
77993	1	21	4	3	25810.04008	25851.41842	1.42	162.1	179.6	50.3	2	41.9	39628	13.05967551	1.057333199	1
77155	1	22	4	2	31171.46854	31416.49521	0.31	90.3	168.1	32	2	41.9	27437.2	6.280836615	1.527123759	1
80332	1	24	1	2	35826.37861	40161.62804	0.71	69.3	174.9	22.7	2	41.9	20174.1	3.396412559	2.076920408	1
66586	1	29	4	2	17265.37498	16862.07204	1.67	95.3	180.6	29.2	2	41.9	30327.1	4.32993317	1.381602593	1
65770	1	40	1	2	37402.70356	40836.29769	1.79	71.1	165.8	25.9	2	41.9	22100.9	4.371048264	1.895850395	1
78704	1	55	4	2	24236.15857	24923.16088	1.04	99	175.8	32	2	41.9	30041.8	5.955717551	1.394723352	1
79693	1	57	3	4	56499.57937	56979.73382	3.22	107.2	181.1	32.7	1	41.9	29424.3	7.732143094	1.423993094	1
67624	1	30	3	5	99283.36076	104566.0274	0.09	75	174.2	24.7	2	42	22563.3	3.901617033	1.861429844	1
62200	1	42	5	5	19184.31683	20543.82235	4.07	73.7	163.4	27.6	2	42	23217.6	4.260313916	1.808972504	1
73992	1	20	3	4	34134.50616	33929.77503	1.04	60.1	180.6	18.4	2	42	19473.9	1.73792109	2.156732858	1
76073	1	21	3	4	62304.80865	63025.74094	5	65.3	180	20.2	2	42	25995.8	1.877241647	1.615645604	1
79962	1	24	3	4	92282.12609	91728.63852	3.92	68.6	165.3	25.1	2	42	18937.5	3.571122138	2.217821782	1
62548	1	57	2	3	25422.41576	25922.20279	2.64	92.7	164.6	34.2	2	42	26055.7	7.313388905	1.611931362	1
63313	1	56	4	5	20297.00192	20419.26087	5	96.3	180.8	29.5	1	42	30934.8	5.75998372	1.357694247	1
80391	1	23	1	5	32322.17473	36233.39029	0.38	67.8	172	22.9	2	42.1	23352.7	2.933023141	1.802789399	1
70217	1	40	5	5	19158.86068	19089.64796	5	62.6	173.7	20.7	2	42.1	21569.7	2.72884839	1.951812033	1
62868	1	27	3	4	23002.11102	24919.46038	1.16	93.5	167.9	33.2	2	42.1	25745.8	7.231283978	1.635218172	1
69594	1	31	3	4	22188.83674	22911.85477	1.09	55.7	165.5	20.3	2	42.1	18413.3	3.052464021	2.286390815	1
78244	1	28	1	3	52865.67288	55256.06177	0.48	106.8	163.3	40	2	42.1	31590	8.282027261	1.332700222	1
77856	1	33	5	3	77244.53999	77849.1082	3.66	71.5	183.3	21.3	2	42.1	23565.8	2.895376208	1.786487198	1
81051	1	41	2	3	22173.26924	21888.90095	2.27	68.7	162.4	26	2	42.1	22697.8	4.53495895	1.854805312	1
78450	1	34	4	2	28875.34999	34364.73629	0.69	63.2	167.8	22.4	2	42.1	23972.8	3.269821893	1.756156978	1
62536	1	46	5	2	14238.59732	14347.37405	5	89.7	180.6	27.5	2	42.1	28464.8	4.561102933	1.479019702	1
80706	1	50	5	2	12953.2967	13152.88383	1.81	65.6	161.7	25.1	2	42.1	20758.1	4.481910541	2.028123961	1
69307	1	58	4	2	21168.33083	21825.00909	1.79	53.3	172.4	17.9	2	42.1	18324.2	2.127580838	2.297508213	1
63218	1	35	1	1	34887.43995	35451.07641	0.82	81	163.4	30.3	2	42.1	24238.6	5.887263757	1.736898996	1
81719	1	43	5	5	19248.05085	20427.46526	2.73	67.4	164.7	24.8	1	42.1	20224.9	4.04930516	2.081592492	1
79177	1	43	3	5	50832.77301	52102.05032	5	77.8	170.55	26.7	3	42.2	23708.4	4.393136387	1.779959845	1
66287	1	47	5	5	15341.87199	16429.08087	5	70.6	169	24.7	2	42.2	24316.9	3.538095642	1.735418577	1
70603	1	55	3	5	127000.8529	130891.4312	5	90.3	172.2	30.5	2	42.2	25747.9	6.11269875	1.638968615	1
75189	1	59	5	5	16433.42627	16686.63597	5	74.6	174.7	24.4	2	42.2	22870.1	4.240512503	1.845204	1
67827	1	53	4	4	27609.8026	27737.03903	2.7	77.4	172.2	26.1	2	42.2	27393.1	4.464391633	1.54053393	1
81971	1	30	3	3	48022.59627	51529.11182	2.23	100.5	180.8	30.7	2	42.2	29327.6	5.811417447	1.438917607	1
71279	1	40	3	2	27356.08054	27285.8084	1.11	89.5	188.8	25.1	2	42.2	27752.9	3.932066574	1.520561815	1
70759	1	41	1	1	41410.39303	40802.75935	3.58	115.9	169.9	40.2	2	42.2	33437.6	8.913718621	1.2620523	1
73980	1	43	2	1	22226.89214	23744.90606	NA	67	174.6	22	2	42.2	24243.9	3.146486659	1.740644038	1
68976	1	44	5	5	12254.76358	12210.49239	0.65	96.9	180.4	29.8	2	42.3	34151.9	5.347780917	1.23858409	1
71566	1	48	5	5	19184.31683	20543.82235	5	82.8	165	30.4	2	42.3	21148.3	6.394075468	2.000160769	1
68760	1	24	3	4	37326.92574	39362.95244	0.31	69.2	176	22.3	2	42.3	23269	2.993426284	1.817869268	1
82736	1	26	3	4	25700.13485	26669.0516	0.1	65.4	185	19.1	2	42.3	23423.3	2.179093145	1.805894131	1
83285	1	29	3	4	35804.59785	35589.84987	1.16	74.1	174	24.5	2	42.3	21256.4	3.925090667	1.989988897	1
82011	1	31	3	4	49904.10011	52505.75321	2.85	82.1	173.3	27.3	2	42.3	26355.1	3.672455035	1.605002447	1
81633	1	51	4	4	23134.12148	23078.34692	3	87.9	176.3	28.3	2	42.3	27706.6	4.755261681	1.526712047	1
74680	1	20	1	3	42221.47589	44717.08771	1.27	56.3	168	19.9	2	42.3	18719.1	2.193674489	2.259724025	1
64684	1	25	4	3	16995.64806	19983.26018	NA	56	179.5	17.4	2	42.3	21397.1	1.625027788	1.976903412	1
65085	1	51	4	3	18061.35895	18950.80317	0.69	77.3	161.6	29.6	2	42.3	24445.7	6.093967571	1.730365668	1
62367	1	50	5	2	10133.86248	10097.2532	3.23	76.2	166.7	27.4	2	42.3	23715.5	4.661347842	1.783643609	1
78707	1	56	4	2	25570.74308	29652.4986	0.57	59.5	174.4	19.6	2	42.3	23059.4	2.021832169	1.834392916	1
73660	1	59	5	5	16433.42627	17997.99711	1.82	73.9	172.8	24.7	2	42.4	23102.8	4.197360542	1.835275378	1
76649	1	59	4	4	16555.78013	17030.36212	1.14	71.4	175.6	23.2	2	42.4	25002	3.520419996	1.695864331	1
75257	1	21	4	3	20550.05746	20360.46799	0.1	61.1	169.3	21.3	2	42.4	23819.6	1.98047153	1.780046684	1
62384	1	40	3	3	27444.30857	27682.94043	2.31	91.1	172.9	30.5	2	42.4	27247	6.024801557	1.55613462	1
67223	1	40	5	3	18898.73153	22670.15994	0.74	58	166.1	21	2	42.4	20685.8	2.680265043	2.049715264	1
62823	1	46	4	2	20393.88654	21026.5402	0.18	93.2	174.8	30.5	2	42.4	27376.6	4.835796544	1.548767926	1
78963	1	52	4	4	24236.15857	24923.16088	0.87	82.6	171.5	28.1	1	42.4	26919.7	4.897851777	1.5750547	1
64727	1	50	1	1	22446.30804	22401.21034	NA	83.1	169.8	28.8	1	42.4	26177.6	4.895213854	1.619705397	1
69056	1	39	5	5	13593.59406	14525.99682	1.08	62.1	171.5	21.1	2	42.5	21157.6	3.331503514	2.00873445	1
66633	1	41	5	5	19564.59889	20184.07494	5	75.4	171	25.8	2	42.5	25136.2	3.592037863	1.690788584	1
78369	1	23	3	4	27266.73106	27805.12555	1.53	67	181.3	20.4	2	42.5	19647.6	2.870821765	2.16311407	1
65787	1	39	3	4	86986.68246	91060.13641	2.38	80.6	168.4	28.4	2	42.5	23899.4	4.691624231	1.778287321	1
74866	1	40	3	4	20038.21349	20347.99387	1.09	97.2	170.6	33.4	2	42.5	25833.1	7.004592588	1.64517615	1
81509	1	42	4	4	22993.15042	23652.26374	0.69	63.9	177.8	20.2	2	42.5	20766.6	2.896423801	2.046555527	1
69514	1	57	4	4	20181.67805	20475.67653	3.99	79.9	171.6	27.1	2	42.5	22374.4	5.043195188	1.899492277	1
78549	1	20	3	3	76868.23823	78422.56313	2.02	59.4	167.6	21.1	2	42.5	19991	2.954117104	2.125956681	1
79075	1	27	2	3	35637.26769	37889.77781	1.71	106	178	33.5	2	42.5	30663.5	6.622592881	1.386012686	1
64661	1	29	2	3	31312.87074	38059.58992	2.24	68.9	171	23.6	2	42.5	24456.5	3.358803022	1.737779322	1
65047	1	42	3	3	126789.5293	140129.4849	3.3	104.4	174.1	34.4	2	42.5	32309.4	6.515075092	1.315406662	1
81004	1	50	3	3	106754.8501	112427.5383	5	78.9	171.1	27	2	42.5	26173.9	4.140589528	1.623754962	1
79661	1	52	5	3	14410.03794	15190.99991	3.53	71.4	174.4	23.5	2	42.5	20002.2	4.594308923	2.124766276	1
82778	1	57	4	3	14841.09451	15261.78272	0.86	122.7	178	38.7	2	42.5	34507.3	7.828902113	1.231623454	1
82190	1	45	1	2	15816.48206	16629.46621	2.15	69.5	176.9	22.2	2	42.5	21633	3.460080217	1.964591134	1
80428	1	56	1	2	23344.02373	23527.47908	NA	85.2	164.9	31.3	2	42.5	23527.1	5.671674302	1.806427482	1
68990	1	53	1	1	22446.30804	22116.94307	2.95	92.5	167.7	32.9	2	42.5	25409.6	7.575822814	1.672596184	1
65505	1	55	5	5	17839.84524	18404.71022	5	66.5	172.3	22.4	1	42.5	21630.3	3.451797195	1.964836364	1
63992	1	44	3	4	19696.95888	19993.73967	0.4	146.1	191	40	1	42.5	35620.6	8.425526388	1.193129818	1
65182	1	45	2	2	34128.96705	33628.17707	0.43	71.6	170.3	24.7	1	42.5	23544.6	3.666688515	1.805084818	1
78351	1	23	3	5	33971.2429	34783.54369	1.11	92	173.7	30.5	2	42.6	26341.3	5.715022714	1.617232255	1
81707	1	26	4	5	22734.03309	23218.75095	NA	71.5	166.8	25.7	2	42.6	23002.7	3.092920435	1.851956509	1
83447	1	32	2	5	30469.00856	30832.68152	NA	110.2	169.8	38.2	2	42.6	28548.8	8.516360817	1.492181808	1
71820	1	47	3	5	138834.1812	139448.4767	5	89.5	173.7	29.7	2	42.6	29466.9	4.802351027	1.44568991	1
63142	1	54	4	5	19064.76778	19872.7342	3.93	81	179.8	25.1	2	42.6	23470.9	4.163387314	1.815013485	1
66502	1	20	4	4	25815.88014	25212.84543	0.46	115.6	168.3	40.8	2	42.6	31488.7	8.432301211	1.352866266	1
63758	1	28	5	4	11182.71322	11928.36243	1.38	81.6	180.3	25.1	2	42.6	27444.7	3.921269091	1.552212267	1
80989	1	46	3	4	23802.30268	24673.44825	0.84	88.2	172.4	29.7	2	42.6	25061.3	6.614473896	1.699832012	1
78478	1	47	3	4	89570.67415	91729.85839	3.56	91.9	173.4	30.6	2	42.6	25493.8	5.87383053	1.670994516	1
83586	1	50	3	4	21386.76221	21176.05579	1.21	70.6	179.6	21.9	2	42.6	22976.1	3.421675433	1.854100565	1
74931	1	53	3	4	30281.65801	30499.74138	NA	86.1	179.1	26.8	2	42.6	22725.1	5.13295779	1.87457921	1
75533	1	21	5	3	30549.29106	32391.174	3.03	61.9	172.8	20.7	2	42.6	19495.4	2.3376713	2.185130851	1
76785	1	22	5	3	30261.75031	35223.38933	NA	49.2	168.5	17.3	2	42.6	17465.2	1.701386966	2.439136111	1
76826	1	23	3	3	90245.7175	91249.48719	3.58	65.3	176.3	21	2	42.6	23690.2	2.446602346	1.798211919	1
65131	1	24	5	3	39031.95707	40864.30046	1.24	89.3	173.6	29.6	2	42.6	24055.6	5.897587543	1.770897421	1
83334	1	27	4	3	23262.91887	23048.30124	1.27	79.8	176.4	25.6	2	42.6	27005.9	3.74959171	1.577433079	1
75221	1	44	3	3	101720.4565	111136.4762	2.14	110.6	170.2	38.2	2	42.6	30859	8.745856411	1.380472472	1
69091	1	52	3	3	132969.6426	135979.4035	4.59	83.9	170.4	28.9	2	42.6	26727.2	5.146642965	1.593881888	1
77116	1	21	3	2	95041.71343	98593.32828	1.44	54.8	168.5	19.3	2	42.6	19731	1.863815674	2.159039076	1
74437	1	35	1	2	47512.22589	49577.07478	3.31	73.2	166.3	26.5	2	42.6	22462.4	4.103077003	1.8965026	1
79634	1	43	5	5	12486.47196	12939.13636	NA	86.8	164.1	32.2	1	42.6	23616.6	7.241307454	1.80381596	1
75124	1	47	5	5	19037.39379	19330.72598	5	71.7	154.3	30.1	1	42.6	20444.9	6.340873856	2.083649223	1
67991	1	57	5	2	11690.44402	12095.59173	0.92	68.2	173	22.8	1	42.6	21422.1	3.63385792	1.988600557	1
66698	1	21	3	4	100807.0767	102674.4312	5	82.8	181.1	25.2	2	42.7	27312.5	3.260946225	1.563386728	1
81461	1	24	5	4	19474.74301	20328.34956	0.72	48.9	165.2	17.9	2	42.7	15720.3	2.363765397	2.716233151	1
62288	1	29	3	4	22634.53148	23281.74151	2.24	64.1	178.5	20.1	2	42.7	21550	2.252927794	1.981438515	1
70303	1	56	2	4	34813.42699	34467.75298	5	88.2	165.1	32.4	2	42.7	26134	6.681211307	1.633886891	1
79022	1	44	4	2	25293.34852	25667.51174	0.07	90.1	170	31.2	2	42.7	28894	4.957249779	1.477815463	1
77772	1	56	3	4	89536.21755	90297.12964	2.34	154.5	187.2	44.1	1	42.7	38662.5	10.20583672	1.104429357	1
79646	1	25	3	5	70487.25412	71302.86593	0.36	85.6	178.3	26.9	2	42.8	32644.1	2.962780695	1.311109818	1
66933	1	34	5	5	16770.05632	16992.48483	NA	72.4	185.1	21.1	2	42.8	26686.5	1.97746751	1.603807168	1
81270	1	43	5	5	17439.86161	18385.02697	5	81.1	176.4	26.1	2	42.8	24979.2	4.167993922	1.71342557	1
68374	1	45	5	5	20696.71393	21333.34214	5	61.8	160.1	24.1	2	42.8	20278.2	4.145711817	2.110640984	1
63330	1	51	3	5	174520.7853	174976.3539	NA	57	168.1	20.2	2	42.8	21845	2.504658549	1.959258412	1
77572	1	57	3	5	109715.4069	110505.5586	5	82.2	183.1	24.5	2	42.8	22062	4.38953398	1.939987308	1
83360	1	25	3	4	69766.05566	69347.61445	1.89	63.1	169.9	21.9	2	42.8	22312.9	2.503284301	1.918172895	1
80997	1	26	2	3	29401.33199	30456.35431	0.57	71.3	173.6	23.7	2	42.8	21308.6	3.251402688	2.008578696	1
74398	1	27	5	3	62428.82192	62618.00859	0.64	122.4	182.6	36.7	2	42.8	34809.5	7.411673244	1.229549405	1
82479	1	27	5	3	21814.11208	23129.33215	2.57	64.7	169.2	22.6	2	42.8	18455.1	3.03230239	2.319142134	1
82115	1	39	3	3	18368.87022	19326.49551	0.47	101.1	172.2	34.1	2	42.8	30458.7	7.009661058	1.405181442	1
81209	1	58	5	2	21240.09679	22391.21852	3.33	68.4	156	28.1	2	42.8	20993.8	5.413338644	2.038697139	1
75690	1	34	1	1	47051.5336	54155.17274	1.38	63.1	167.6	22.5	2	42.8	21423.1	2.598726872	1.997843449	1
62788	1	35	1	1	34887.43995	36924.9566	0.73	75.3	182.7	22.6	2	42.8	24516.3	3.271960628	1.745777299	1
76354	1	54	1	3	20270.23083	20010.26867	0.65	101	171.8	34.2	1	42.8	25591.7	8.003466965	1.672417229	1
66981	1	42	3	4	27356.08054	27921.27272	0.84	126.6	172.9	42.3	3	42.9	34764.7	9.042111086	1.234010361	1
63048	1	29	5	5	15875.10379	17176.51962	4.76	53.1	165.8	19.3	2	42.9	16760.2	1.874386273	2.559635327	1
68696	1	44	2	5	35393.00286	36467.92959	0.58	83.7	166.8	30.1	2	42.9	22569.4	5.886163954	1.900803743	1
68271	1	43	3	4	127198.4471	126871.7005	4.25	74.1	170.1	25.6	2	42.9	26688.5	3.135559773	1.607433913	1
62476	1	40	3	3	28680.66061	28606.9859	1.29	75.8	171.5	25.8	2	42.9	22588.9	4.198035474	1.899162863	1
69463	1	20	3	2	27771.02836	29170.55968	1.16	84.4	170.6	29	2	42.9	27104.1	4.292794355	1.582786368	1
80033	1	41	3	2	14821.11032	15565.47925	0.91	51.9	175.7	16.8	2	42.9	18491	1.779353448	2.320047591	1
81250	1	50	2	1	23344.02373	25359.6652	0.22	85	167.8	30.2	2	42.9	24465.4	6.207993642	1.753496775	1
70394	1	47	5	5	13883.11945	13832.96571	5	90.3	183.2	26.9	2	43	27353.8	4.259326447	1.571993654	1
62871	1	48	5	5	12490.95898	12886.46159	4.59	78.5	178.5	24.6	2	43	23007.7	4.198035474	1.868939529	1
79815	1	49	3	5	88390.32652	90521.05739	5	106.2	175.2	34.6	2	43	31399.9	6.264449863	1.369431113	1
74016	1	49	5	5	25524.49982	26907.81773	3.4	72.1	178.6	22.6	2	43	23648.5	3.01881994	1.818297144	1
69487	1	21	5	4	14852.67415	15542.18804	3.9	74.6	182.3	22.4	2	43	25641.1	2.274428999	1.676995137	1
77132	1	25	5	4	30261.75031	31872.27838	3.33	58.7	159.2	23.2	2	43	17573.9	3.768147224	2.446810327	1
76488	1	41	1	3	24418.40873	24105.24691	0.73	54.8	164.7	20.2	2	43	18176.4	2.974362428	2.36570498	1
78999	1	23	4	2	31383.09475	32119.07548	3.1	72.6	178.4	22.8	2	43	29699.4	2.284480969	1.447840697	1
63700	1	40	4	3	17602.10116	21123.73887	2.19	103.5	180	31.9	1	43	28514.2	5.554203411	1.508020565	1
68733	1	54	1	3	37557.94619	44552.87202	3.92	127.5	166.6	45.9	1	43	29039.4	13.637721	1.480746847	1
75157	1	56	4	4	28029.62847	28741.32533	5	110.5	188.6	31.1	3	43.1	36141.5	5.019141868	1.192534898	1
62777	1	28	5	5	18927.05273	18722.51992	1.93	92.1	190.4	25.4	2	43.1	32982.2	3.077596689	1.306765467	1
63051	1	30	5	5	22403.9114	23911.07197	5	70.3	167.9	24.9	2	43.1	21970.3	3.999836535	1.961739257	1
64621	1	38	2	5	39053.24073	39737.08973	4.71	81.7	174.2	26.9	2	43.1	22799.6	5.360444166	1.890384042	1
64938	1	40	4	5	27938.91881	28342.23457	3.4	70.8	174.4	23.3	2	43.1	24383.5	2.969545506	1.767588738	1
74284	1	58	4	4	22927.19059	26586.96639	1.31	134.4	177.4	42.7	2	43.1	36260.8	9.865342841	1.188611393	1
67761	1	20	4	3	27271.75109	29115.88226	1.67	53.6	168.3	18.9	2	43.1	19781.9	1.871372536	2.178759371	1
78146	1	33	3	3	12812.19791	14019.15923	0	137.8	169.1	48.2	2	43.1	32336.2	11.39574811	1.332871519	1
70925	1	57	5	3	18416.81904	20059.71995	1.36	55.3	166.4	20	2	43.1	18735.6	2.929778483	2.3004334	1
76012	1	59	5	1	10266.73517	11244.19625	2.52	73.4	167.3	26.2	1	43.1	23344.3	4.52997257	1.846275108	1
64769	1	51	4	3	19093.00428	19397.75397	0.19	84.7	180.6	26	3	43.2	33182.1	3.338056397	1.301906751	1
79942	1	54	3	2	18821.11769	18804.95068	0.86	98	168.2	34.6	3	43.2	24143.1	8.989659028	1.789331113	1
65545	1	28	3	5	116462.8857	124577.0227	5	62.7	171.4	21.3	2	43.2	22330.6	2.55497486	1.934565126	1
67220	1	33	3	5	106105.6299	111686.4376	4.92	97.7	187.5	27.8	2	43.2	32104.1	4.11284555	1.345622522	1
65946	1	34	3	5	15415.33851	15856.84173	1.65	70	176.2	22.5	2	43.2	23760.1	2.862130231	1.818174166	1
78082	1	40	3	5	90642.38874	91215.19371	5	66.4	172.6	22.3	2	43.2	21446.2	3.017684361	2.014342867	1
71841	1	45	2	5	28726.57543	29281.49854	3.36	100.6	173.8	33.3	2	43.2	30301.1	6.486099209	1.425690817	1
81131	1	49	2	5	30157.84105	31707.98644	5	90	174.3	29.6	2	43.2	24700.7	5.706064862	1.748938289	1
74733	1	53	3	5	143815.0768	144850.8086	5	89.2	176.8	28.5	2	43.2	27370.7	5.468876137	1.578330112	1
79467	1	26	3	4	56795.49467	57452.6784	4.81	81.1	174.9	26.5	2	43.2	21569.8	4.56038187	2.002800211	1
71227	1	39	3	4	13209.1596	13930.54094	1.08	89.7	177.6	28.4	2	43.2	24995.5	5.586842919	1.728311096	1
80714	1	45	5	4	18222.52745	19045.80295	0.85	64.7	166.9	23.2	2	43.2	22783.4	3.319556127	1.896117349	1
71068	1	45	3	4	108839.5022	114346.356	0.93	73.2	167.5	26.1	2	43.2	22289	4.885468083	1.938175782	1
78588	1	49	2	4	26915.62953	26570.4413	NA	80.6	174.3	26.5	2	43.2	22888.6	4.301577895	1.887402462	1
78662	1	56	4	4	16626.53132	17048.69354	4.28	87.8	176.6	28.2	2	43.2	32320.3	4.60194798	1.336621257	1
83664	1	37	4	3	25490.81629	27689.66103	0.86	63.1	178.9	19.7	2	43.2	23146.5	2.039364809	1.866372886	1
77029	1	48	2	3	31213.21732	31671.63803	0.52	76.8	171.2	26.2	2	43.2	25210.4	4.265349235	1.713578523	1
70974	1	49	3	3	27356.08054	30234.30638	1.15	116.7	172.3	39.3	2	43.2	27754.8	9.297360778	1.556487526	1
63263	1	53	2	3	24211.82454	24594.26628	1.39	85	170.7	29.2	2	43.2	27069.4	5.491648417	1.595897951	1
65550	1	31	2	2	34997.80045	36838.86454	3.36	117.8	175.7	38.2	2	43.2	33490.5	9.191113971	1.289918036	1
80411	1	41	1	1	22173.26924	23687.62091	0.38	70.9	167.4	25.3	2	43.2	23411.9	3.912440753	1.845215467	1
76578	1	43	1	1	37929.24316	38430.42183	2.57	80.6	168.1	28.5	2	43.2	26894.3	4.662471475	1.606288321	1
78362	1	52	3	4	95058.46145	95743.05637	4.86	132.9	174.3	43.7	1	43.2	32505.6	10.48004768	1.329001772	1
65335	1	55	5	5	14288.99518	14503.4616	2.39	91.1	176.3	29.3	2	43.3	26503.3	5.585423509	1.633758815	1
69151	1	57	3	5	119599.3078	123574.2673	4.59	80.3	174.7	26.3	2	43.3	27110.8	4.287531387	1.597149475	1
77503	1	59	3	5	31168.52733	33506.47911	0.01	92.8	181.6	28.1	2	43.3	29685	4.530907171	1.458649149	1
77477	1	59	5	5	15376.30528	16840.23122	5	81.7	165.1	30	2	43.3	26170	4.765425945	1.654566297	1
62779	1	32	3	3	81291.35274	86533.22336	NA	74.8	171.6	25.4	2	43.3	21765.9	4.677608816	1.989350314	1
67026	1	40	2	3	35406.97294	38657.35762	NA	NA	161.5	NA	2	43.3	25887.7	6.177030025	1.672609	1
66702	1	47	4	3	18533.04964	19445.72261	NA	81.8	178.6	25.6	2	43.3	27257	3.999422388	1.588582749	1
76934	1	41	5	5	94164.83279	96516.09711	3.63	74.7	172.8	25	2	43.4	23920.9	4.150220576	1.814313007	1
75714	1	54	5	5	23503.18669	23865.32876	5	67.5	168.2	23.9	2	43.4	20863	3.897934059	2.080237741	1
62522	1	54	3	4	24930.32233	25494.61887	5	91.1	171	31.2	2	43.4	26453.7	5.803750368	1.64060226	1
71810	1	33	2	3	34887.43995	34624.13341	1.47	82.3	165.7	30	2	43.4	25935.2	5.2084018	1.6734014	1
81020	1	40	3	2	23356.2834	23908.70499	1.06	84.9	165.9	30.8	2	43.4	25668.4	6.2085185	1.690794907	1
67786	1	45	3	2	152858.5098	153199.9369	1.33	90.8	178.2	28.6	2	43.4	26114.6	5.387255248	1.661905601	1
76598	1	40	1	4	28509.56814	28143.93792	2.55	69.1	172.4	23.2	1	43.4	20939.2	3.337070784	2.072667533	1
80837	1	55	1	3	31463.89725	31060.37828	NA	107.8	173.5	35.8	1	43.4	28227.5	7.607287209	1.53750775	1
75339	1	34	3	3	68324.90003	73313.84988	2.35	115	176.3	37	3	43.5	31814.7	7.235874648	1.367292478	1
65783	1	25	3	5	124820.0271	131239.5426	3.78	83.9	183.9	24.8	2	43.5	26925.2	3.487176834	1.615586885	1
62954	1	28	4	5	18523.95632	18091.2541	0.72	55	169.3	19.2	2	43.5	21824.9	1.550806794	1.99313628	1
80453	1	38	3	5	75733.14195	77019.12526	5	78.7	174.3	25.9	2	43.5	27310.4	3.771238147	1.592799813	1
83333	1	47	5	5	19688.55674	21674.31947	3.05	82.6	180	25.5	2	43.5	27744.8	3.763338401	1.567861365	1
80794	1	58	3	5	83815.41722	84456.48075	5	85.6	172.4	28.8	2	43.5	24866.2	5.781768863	1.749362589	1
66738	1	59	2	5	27240.27633	26969.79863	5	75.9	177.6	24.1	2	43.5	25509.4	3.16035401	1.70525375	1
66855	1	20	4	4	17606.56068	17743.68895	1.7	74	175.7	24	2	43.5	28422.3	2.58831518	1.530488384	1
70812	1	25	4	4	25645.25138	25046.2024	4.96	94.9	168.1	33.6	2	43.5	26490.5	7.394196658	1.642098111	1
73724	1	26	4	4	24440.55297	24215.0708	NA	65.1	184.2	19.2	2	43.5	24484.4	1.579842418	1.776641453	1
73823	1	35	4	4	33441.91253	39799.43119	2.03	69.9	179.4	21.7	2	43.5	28131.3	2.217196346	1.546320291	1
71216	1	46	5	4	20197.35444	20310.38998	3.4	72	180.1	22.2	2	43.5	21901.3	3.468803689	1.986183469	1
67381	1	50	3	4	32720.69734	32680.7991	0.74	86	177.8	27.2	2	43.5	27606	4.545574009	1.575744403	1
76885	1	51	3	4	89536.21755	90950.10518	4.4	90.6	170	31.3	2	43.5	26010.8	5.929802822	1.672382241	1
80414	1	24	1	3	32327.33621	34370.63686	1.26	111.8	180	34.5	2	43.5	30691.7	7.422127491	1.417321295	1
79490	1	34	3	3	17409.64634	19049.70607	0.08	81.3	165.2	29.8	2	43.5	22625	6.345957057	1.922651934	1
65407	1	46	4	3	18790.64128	22550.06923	0.99	80	180.7	24.5	2	43.5	26434.4	3.898012365	1.645583028	1
82721	1	49	3	3	102341.8313	105705.0596	3.22	74.4	178.3	23.4	2	43.5	23818.2	3.217898227	1.826334484	1
65854	1	56	5	3	11690.44402	12008.40753	3.14	68.5	167.3	24.5	2	43.5	22294.1	4.050225537	1.95118888	1
64999	1	32	4	2	18544.00394	19434.0542	1.63	91.1	178.8	28.5	2	43.5	34226.7	3.755169631	1.270937601	1
81566	1	52	3	2	76465.74892	82201.44608	1.21	72.8	177.1	23.2	2	43.5	21611.9	3.524428134	2.012779996	1
65061	1	38	5	5	19091.24674	19659.30338	3.22	95.5	179.4	29.7	1	43.5	27715.4	5.074395849	1.569524524	1
65633	1	57	3	4	31699.9981	36617.55692	0.04	74.1	166.4	26.8	1	43.5	22643	5.033999748	1.921123526	1
63665	1	56	2	3	23431.67778	27795.677	2.91	82.7	167.2	29.6	1	43.5	22886.2	5.712474598	1.900708724	1
71792	1	34	3	5	69548.32412	71540.22388	2.69	76.7	173.2	25.6	2	43.6	25850.5	4.020073068	1.686621149	1
76078	1	48	2	5	23376.55898	24973.09086	5	85.5	175.9	27.6	2	43.6	29223.2	4.661492945	1.491965288	1
67984	1	20	3	4	85040.35108	89341.21946	2.16	61.7	170.4	21.2	2	43.6	20838.8	2.500702144	2.092250993	1
71413	1	40	2	4	28726.57543	28964.25901	0.76	80.7	167.7	28.7	2	43.6	24673.1	5.158016739	1.767106687	1
71619	1	55	5	4	11690.44402	12095.59173	0.75	68	173.6	22.6	2	43.6	23845.4	3.040428579	1.828444899	1
66936	1	28	5	3	14313.34597	14892.00998	1.12	60.6	167.2	21.7	2	43.6	21567.6	2.545946389	2.021550845	1
80083	1	41	1	2	23721.73495	23738.93998	1.07	81.2	170.9	27.8	2	43.6	24889.6	4.789846476	1.751735665	1
71824	1	48	2	5	44123.28454	45145.64768	0.73	93.2	185.6	27.1	1	43.6	27531.4	4.595040795	1.583646309	1
65052	1	42	3	5	109309.2685	109028.4755	5	80.6	170.5	27.7	2	43.7	24810.3	4.717965875	1.761365239	1
81740	1	21	5	4	33707.87573	34195.57295	1.23	116.7	178.8	36.5	2	43.7	36326.3	6.510009283	1.202985165	1
68783	1	22	3	3	32375.32192	36431.3152	0.22	83.4	170	28.9	2	43.7	27308.8	4.7916159	1.60021678	1
80375	1	47	4	3	20498.91548	20449.49419	5	83.8	187.6	23.8	2	43.7	29504.4	2.958082038	1.481135017	1
75358	1	40	1	2	15816.48206	15613.63845	NA	79.2	163.6	29.6	2	43.7	25097.2	4.759515342	1.741230097	1
68843	1	52	1	1	22446.30804	24663.33513	0.54	55.9	153.3	23.8	2	43.7	19203.9	4.396892045	2.27557944	1
79952	1	55	1	1	31463.89725	34180.64982	1.29	74.7	177.6	23.7	2	43.7	22763.6	4.01443728	1.919731501	1
79519	1	23	3	5	90436.00364	92598.45726	0.26	132.9	178.3	41.8	2	43.8	35685	7.961786652	1.227406473	1
63882	1	43	5	5	15271.23817	15754.77307	5	68.7	172.6	23.1	2	43.8	20088.8	3.391460543	2.180319382	1
80006	1	47	4	5	29448.64045	29377.64207	3.07	87.6	179.4	27.2	2	43.8	30225.4	4.018820058	1.449112336	1
81295	1	59	3	5	112101.2559	112958.6641	5	91.7	183.1	27.4	2	43.8	29150.1	3.623742585	1.502567744	1
65745	1	27	3	4	69082.16695	70155.79039	3.44	90.9	180	28.1	2	43.8	28550.2	4.706861169	1.534139866	1
68076	1	30	3	4	101896.0808	107317.765	2.3	94.6	185.4	27.5	2	43.8	26781.2	4.688099672	1.635475632	1
81214	1	50	5	3	11127.4084	11630.13355	1.62	64.1	165.3	23.5	2	43.8	21727.9	3.421421001	2.015841384	1
62549	1	53	5	3	10579.09735	10866.8338	2.01	65.9	174.9	21.5	2	43.8	21780.6	2.894045195	2.010963885	1
80810	1	56	1	3	19843.33249	19588.84522	5	76.9	166.3	27.8	2	43.8	23378.7	5.002136283	1.873500237	1
63633	1	48	4	5	13232.135	13189.93065	4.9	104.6	184.8	30.6	1	43.8	33216.3	5.344811991	1.318629709	1
75375	1	52	3	3	24960.29069	25140.05047	1.06	126.9	169	44.4	1	43.8	34351.7	11.76791926	1.275046068	1
74436	1	55	5	3	21200.92161	22349.92022	3.14	81.1	168	28.7	1	43.8	26955.7	4.758672403	1.624888243	1
80143	1	27	3	5	74931.34454	75764.77814	0.17	93.9	185.3	27.3	2	43.9	31180.8	3.948598245	1.407917693	1
65986	1	45	3	5	82864.9365	86441.08897	5	86.4	171.2	29.5	2	43.9	24672.2	5.923476433	1.779330583	1
75486	1	37	1	4	47639.30552	48642.24938	2.36	102.7	170.7	35.2	2	43.9	28638.5	7.459265861	1.532901514	1
64651	1	58	3	4	28454.54173	29098.60879	1.24	92.9	172.9	31.1	2	43.9	25959.8	6.455146518	1.691076202	1
64701	1	57	2	3	27131.41637	32184.4681	0.64	75.9	169.2	26.5	2	43.9	24245	5.80505382	1.810682615	1
79868	1	30	1	2	25882.31414	28343.50577	2.87	117.8	173.3	39.2	2	43.9	31781.9	8.511404555	1.38128935	1
83715	1	58	3	1	25819.77113	27756.51261	0.94	76.3	170.4	26.3	2	43.9	21998.3	4.813289035	1.995608752	1
77943	1	38	5	5	28043.41481	29508.98773	5	90.1	172.4	30.3	2	44	27184.8	5.554498001	1.618551544	1
65396	1	54	5	5	12983.36725	13800.31343	NA	81.1	169.1	28.4	2	44	23211.8	5.827325888	1.895587589	1
74376	1	21	4	4	26205.319	26497.38737	0.77	79.6	180.9	24.3	2	44	26083.5	2.685711438	1.68689018	1
69759	1	51	3	4	32720.69734	32838.14988	0.18	72.6	174.2	23.9	2	44	22310.9	4.062318942	1.972130214	1
69013	1	35	3	3	18876.59626	19790.27824	0.44	71.1	172.1	24	2	44	21708.1	3.685953994	2.026893187	1
65980	1	38	3	2	13076.21048	14300.14661	1.19	86.5	172.2	29.2	2	44	27233.3	5.372746811	1.615669052	1
71348	1	56	1	2	25118.46945	26051.81361	1.4	89.9	173.4	29.9	2	44	24462.7	6.807262936	1.79865673	1
69817	1	33	5	5	16045.51312	17473.61056	0.92	87.9	172.4	29.6	2	44.1	28444.3	4.757872546	1.550398498	1
64584	1	41	5	5	12471.41098	12474.00514	NA	70.6	168.5	24.9	2	44.1	23984.2	3.809059978	1.838710484	1
63126	1	44	3	5	111448.0816	119470.9236	5	90.1	182.6	27	2	44.1	25737.9	4.195161576	1.713426503	1
82513	1	47	5	5	12716.90388	13291.44083	5	63.1	173.8	20.9	2	44.1	21693.3	2.468044517	2.03288573	1
81755	1	56	3	5	86160.28214	86892.50428	5	75.6	167.8	26.8	2	44.1	23929.4	5.417053478	1.84292126	1
64065	1	46	3	4	106195.9985	105923.2028	5	101	185.6	29.3	2	44.1	30145.9	4.744151645	1.4628855	1
76048	1	49	3	4	20299.08846	21482.79301	1.52	85.8	170	29.7	2	44.1	26179.9	6.124587248	1.684498413	1
80155	1	52	2	4	16898.67957	16681.95696	NA	67.6	173.8	22.4	2	44.1	22439	3.358803022	1.965328223	1
75721	1	32	3	3	8289.698524	8430.461388	0.7	97.6	172.9	32.6	2	44.1	35021.4	4.972573759	1.259230071	1
69042	1	33	2	3	43108.74283	43605.34791	1.29	77.2	160.6	29.9	2	44.1	24591.7	5.307186187	1.793287979	1
73962	1	49	4	3	19056.23214	19218.06699	1.37	105	181.5	31.9	2	44.1	31398.3	5.679657019	1.40453464	1
71093	1	50	3	3	185033.9906	188295.9196	5	78.5	169.2	27.4	2	44.1	26784	4.374197658	1.646505376	1
80204	1	59	3	3	97058.62242	102216.0771	2.2	96	169.6	33.4	2	44.1	27111.5	7.239256142	1.626616012	1
77762	1	24	4	2	34938.25939	35212.89532	5	87.7	183.7	26	2	44.1	28225.9	3.654419501	1.562394822	1
79032	1	33	4	2	25407.13925	27065.93264	NA	86.6	162.3	32.9	2	44.1	27813.4	6.716011502	1.585566669	1
74027	1	42	4	2	34060.31498	33978.19822	2.19	55.2	164.2	20.5	2	44.1	21774	2.080809084	2.025351336	1
65683	1	51	5	2	7879.750437	7851.284287	2.01	69	165.4	25.2	2	44.1	21851.4	4.261331794	2.018177325	1
78672	1	31	1	3	40094.58799	40573.15024	3.61	120.1	175.4	39	1	44.1	30693.5	8.713524868	1.43678629	1
70897	1	52	4	3	17801.65532	19397.91186	1.88	77.5	187.2	22.1	3	44.2	26612.4	2.749364726	1.660879891	1
70561	1	42	4	5	18533.04964	19320.83778	4.21	73.1	172	24.7	2	44.2	26561.9	3.228886929	1.664037588	1
67778	1	31	3	4	17802.31438	18749.5395	0.82	90.8	183	27.1	2	44.2	29370.1	3.461866923	1.504931887	1
75596	1	35	4	4	27953.99726	30062.77408	0.05	111.5	188.9	31.2	2	44.2	32689	5.591828932	1.352136804	1
65771	1	55	5	4	16575.81742	16910.3933	2.97	97.8	183.8	28.9	2	44.2	28407.4	4.573371613	1.555932609	1
68672	1	46	3	3	133495.7359	134864.2151	0.98	81.7	182.7	24.5	2	44.2	24352.7	4.471791715	1.81499382	1
69523	1	56	3	3	128128.5312	128588.4548	4.78	102.9	173.7	34.1	2	44.2	27321.2	7.798465571	1.617791312	1
62611	1	45	5	2	11725.7448	11815.32442	1.16	97.2	177.8	30.7	2	44.2	27954.7	6.962870237	1.58112947	1
75789	1	58	3	3	112942.3306	118943.8062	5	100.4	191	27.5	1	44.2	26678.2	4.882656106	1.656783441	1
67204	1	22	4	5	20333.4472	20233.22983	1.72	84.1	168.3	29.7	2	44.3	29478.9	4.423145561	1.502769778	1
63230	1	48	5	5	14455.87568	16658.37589	5	79.7	168.2	28.2	2	44.3	26988.6	4.782426538	1.641433791	1
73736	1	55	4	5	20612.38603	21196.66826	NA	86.3	168.2	30.5	2	44.3	30686.3	4.579724456	1.443640973	1
76746	1	55	5	5	11057.3441	11415.60328	NA	87.1	176.5	28	2	44.3	26651	5.262175623	1.662226558	1
66678	1	21	3	4	137038.7462	146586.433	0.92	72.7	170.7	24.9	2	44.3	22745	3.265887038	1.947680809	1
78121	1	22	1	4	49234.01067	51000.69866	2.58	115.4	159.8	45.2	2	44.3	31965.1	11.3629767	1.385886482	1
62332	1	22	3	4	31962.32398	33458.58611	1.06	112.7	186	32.6	2	44.3	29860.7	5.318768344	1.483555308	1
64255	1	23	5	4	13859.22051	14321.47431	5	64.7	171.2	22.1	2	44.3	20119.5	2.574002455	2.201843982	1
75321	1	25	2	4	35859.6775	38303.62145	1.03	91	177.1	29	2	44.3	26045.7	5.587294528	1.700856571	1
66029	1	25	3	4	108410.7837	112153.2321	2.17	71.7	176.9	22.9	2	44.3	25214.2	3.25863575	1.756946483	1
71763	1	40	3	4	109309.2685	116308.9963	3.4	77.9	192.9	20.9	2	44.3	26621.2	2.698992474	1.664087269	1
69743	1	46	3	4	28813.03804	29276.13519	1.65	111.9	177.2	35.6	2	44.3	28426.3	7.409019419	1.558415974	1
62836	1	25	2	3	39899.7641	44211.18129	0.82	58.3	166.9	20.9	2	44.3	21325.4	2.539462704	2.077335009	1
81144	1	49	3	3	91240.74857	97812.53151	1.68	101.9	177.7	32.3	2	44.3	30675.3	5.501933336	1.444158655	1
69577	1	52	4	3	18061.35895	18207.06681	1.07	100.7	174.4	33.1	2	44.3	30757.6	6.348609172	1.440294431	1
66632	1	58	3	2	174520.7853	181786.2807	3.47	69	178.2	21.7	2	44.3	23393	3.71273281	1.893728893	1
71372	1	37	1	1	51543.06208	51154.0503	0.51	88.3	164.9	32.5	2	44.3	25988	7.964511339	1.704632907	1
69354	1	42	1	1	34205.0133	34329.39837	1.04	84.9	176.9	27.1	2	44.3	29149.1	4.404029942	1.51977248	1
66503	1	50	4	3	16117.9913	17802.7335	5	91.8	169.1	32.1	3	44.4	28854.6	5.717448161	1.538749454	1
69223	1	24	3	5	100722.7712	105550.355	4.13	65	167.6	23.1	2	44.4	24377.1	2.557951871	1.821381543	1
67199	1	41	5	5	15574.70427	15518.43956	5	67.6	166.2	24.5	2	44.4	20754.2	4.293898199	2.139326016	1
69513	1	46	4	5	18533.04964	19320.83778	5	83.4	186.5	24	2	44.4	27385.9	3.754190441	1.621272261	1
70117	1	46	3	5	79677.82356	79777.8819	5	77.6	177.5	24.6	2	44.4	23045	3.85223957	1.92666522	1
76856	1	20	3	4	89270.72817	89541.25756	1.26	81.6	172.1	27.6	2	44.4	24005.7	4.630304467	1.849560729	1
69497	1	26	5	4	13749.76475	14666.58172	0.78	67.5	166.2	24.4	2	44.4	24921	2.582324459	1.781629951	1
65804	1	59	3	4	185033.9906	192737.1625	4.96	95.4	173.7	31.6	2	44.4	25195.2	6.341306724	1.762240427	1
67602	1	43	1	3	31740.38521	32919.78443	1.79	84.5	167.1	30.3	2	44.4	26029.2	6.028993104	1.705776589	1
78566	1	43	3	3	83143.82619	87347.53683	2.32	72.4	174.3	23.8	2	44.4	22221	3.861535698	1.998109896	1
82758	1	52	3	3	25245.29401	25643.94843	0.96	95.1	168.4	33.5	2	44.4	26117.6	8.066297712	1.700003063	1
66041	1	58	1	3	31872.12598	32498.70983	3.67	101.9	173.8	33.7	2	44.4	29216.8	7.546151988	1.519673612	1
71316	1	57	5	2	100418.8931	106630.2698	3.13	70.8	169.3	24.7	2	44.4	22336.4	4.161242121	1.987786752	1
81886	1	47	2	4	36123.43719	35660.16043	4.67	141.6	178.1	44.6	1	44.4	35503.5	9.958198109	1.250580929	1
67627	1	25	4	5	23064.54207	22591.93743	5	112.7	172.9	37.7	2	44.5	27737.5	7.488690084	1.604326273	1
78601	1	46	5	5	16575.42474	17473.74135	3.93	71.4	172.8	23.9	2	44.5	19966.8	4.412061441	2.228699641	1
64572	1	50	5	5	15693.68983	16353.84138	NA	67.3	170.3	23.2	2	44.5	20983.4	3.320338027	2.120724001	1
73592	1	29	1	4	64083.31092	68450.77963	2.14	92.9	173.1	31	2	44.5	24637.2	5.93964882	1.806211745	1
67798	1	51	2	4	24923.93702	24558.21667	2.58	73.2	178.2	23.1	2	44.5	22784.2	3.19195395	1.953107855	1
71881	1	20	5	3	13370.8682	14159.61827	5	74.6	170.3	25.7	2	44.5	24760.1	3.609961742	1.797246376	1
80825	1	30	3	3	70468.30065	73429.77245	1.25	80.2	175.2	26.1	2	44.5	23655.6	4.931151637	1.881161332	1
70945	1	49	3	3	33558.73107	36590.68056	0	78	180.9	23.8	2	44.5	22538.8	4.107832246	1.974373081	1
75934	1	46	3	2	102341.8313	113334.6221	0	82.9	177.3	26.4	2	44.5	24296	4.75895327	1.831577214	1
68462	1	49	3	2	29483.10869	29407.37266	0.79	67.5	173.7	22.4	2	44.5	24199.7	3.256800818	1.838865771	1
71724	1	54	2	2	37557.94619	39249.822	1.29	76.6	169.1	26.8	2	44.5	24164.3	4.844404161	1.841559656	1
75136	1	56	3	4	114986.3147	115814.4266	5	88.9	181.1	27.1	3	44.6	26121.2	4.48216801	1.707425386	1
74295	1	26	5	5	20633.65252	21282.4678	3	71.8	183.6	21.3	2	44.6	23287.4	2.652826928	1.915198777	1
75544	1	26	1	5	46156.885	47813.155	3.5	70.3	166.3	25.4	2	44.6	22313.1	3.76795495	1.998825802	1
83263	1	41	5	5	21796.01821	23994.33681	1.22	61.6	166.9	22.1	2	44.6	17634.3	4.333045362	2.529161917	1
64218	1	53	4	5	14699.32013	15747.67742	5	88.8	177.5	28.2	2	44.6	32262.4	4.179980918	1.382414204	1
62916	1	22	1	4	37911.43742	38922.11409	0.79	94.8	172.8	31.7	2	44.6	26745.6	6.006007002	1.667564011	1
65631	1	24	4	4	17420.97841	17014.04072	0.49	61	173	20.4	2	44.6	24952.5	1.752945516	1.787396052	1
62918	1	25	4	4	18259.98964	18151.13761	1.08	86.9	190.2	24	2	44.6	35976.8	1.827431781	1.239687799	1
77240	1	35	3	4	70468.30065	71664.88456	1.25	68.7	172.1	23.2	2	44.6	24154.7	2.794324747	1.846431543	1
63196	1	39	4	4	18838.30383	18900.57998	NA	79.1	173.5	26.3	2	44.6	27309.5	3.773181219	1.633131328	1
66552	1	45	2	4	34825.47658	34314.46639	2.69	80.6	174.5	26.5	2	44.6	21980.3	5.019308375	2.029089685	1
76385	1	57	5	4	14497.65926	15147.13317	NA	69.9	158	28	2	44.6	19959.1	5.285356635	2.234569695	1
67420	1	22	2	3	49741.71452	52356.23516	4.71	62.4	172.7	20.9	2	44.6	22614.6	2.171506558	1.972177266	1
73949	1	48	1	3	27494.67731	27142.06289	0.73	94.4	171.7	32	2	44.6	30400.2	5.281016388	1.467095611	1
69034	1	33	2	2	36418.96253	36838.50253	0.56	76.2	165.7	27.8	2	44.6	23643.7	4.682562233	1.886337587	1
78741	1	37	1	1	37665.25833	43351.7978	1.34	82.1	169.8	28.5	2	44.6	24036.8	4.856939575	1.855488251	1
77311	1	38	1	3	39488.48473	41013.8173	1.54	108	167.7	38.4	1	44.6	28577.7	9.170459931	1.560657436	1
75977	1	25	3	5	59618.52716	61044.09103	1.71	74.8	176.2	24.1	2	44.7	26954.9	3.055322328	1.658325573	1
71545	1	27	1	5	39915.51305	42616.1618	4.01	61.1	166.5	22	2	44.7	22278	2.74447488	2.006463776	1
79099	1	34	3	5	22932.56598	25092.90727	5	70.4	171.3	24	2	44.7	22900.8	4.021798192	1.951896877	1
79846	1	39	5	5	21886.59428	23229.08839	5	71.7	177.9	22.7	2	44.7	22492.1	2.931738988	1.987364452	1
81384	1	40	5	5	19688.55674	21674.31947	4.61	57.1	174.5	18.8	2	44.7	18844.5	2.563692738	2.372044894	1
74996	1	56	3	5	109715.4069	110505.5586	5	90.2	189	25.3	2	44.7	26418.4	4.493573315	1.692002544	1
80826	1	33	3	4	18368.87022	19326.49551	0.72	90.7	172.6	30.4	2	44.7	27139.1	5.604762096	1.647070094	1
66116	1	47	4	4	28542.42107	28714.34628	1.36	159	169.5	55.3	2	44.7	42932.8	15.2024267	1.041162002	1
82685	1	47	3	3	98814.15778	107961.1483	3.26	105.5	178.4	33.1	2	44.7	30094.7	6.408734172	1.485311367	1
74329	1	46	5	1	14413.13306	15896.62688	NA	66.7	175.5	21.7	2	44.7	19940.4	3.364148034	2.241680207	1
74146	1	50	4	1	15738.5924	15700.64788	0.57	69.6	170.7	23.9	2	44.7	27134.2	3.02982466	1.647367529	1
76494	1	29	5	4	21814.11208	22770.25661	1.06	63.9	168.4	22.5	1	44.7	20400.2	2.998648339	2.191154989	1
68444	1	23	4	3	19537.3687	21142.88181	0.47	99.8	171.1	34.1	1	44.7	34165.4	5.959496991	1.308341187	1
83081	1	41	3	2	35584.71152	38087.66483	0.47	141.9	183.5	42.1	1	44.7	38487.5	9.531054033	1.161416044	1
82391	1	26	3	5	93616.38618	97862.79012	2.02	81.1	167.7	28.8	2	44.8	23024.1	5.078963327	1.94578724	1
73977	1	30	5	5	17771.28285	18167.3755	5	80	180.8	24.5	2	44.8	25503.4	3.410818329	1.756628528	1
68781	1	34	5	5	13936.8222	14121.6723	2.3	63.9	171.9	21.6	2	44.8	23112.5	2.542348505	1.938345051	1
82943	1	45	5	5	12474.49894	13038.08428	5	62.9	166.3	22.7	2	44.8	21291.8	3.064815152	2.104096413	1
77331	1	54	3	5	81466.53771	82089.6358	4.48	91.2	185.9	26.4	2	44.8	27774	3.713508617	1.613019371	1
64195	1	33	4	4	19008.0832	19399.30301	NA	94.3	165.2	34.6	2	44.8	29164.6	5.480013943	1.536108844	1
70046	1	55	3	4	19541.66768	19517.83939	1.16	65.3	170.9	22.4	2	44.8	19897.2	3.386280586	2.251573086	1
83618	1	40	2	3	36931.46343	38829.78028	4.19	97.1	181.7	29.4	2	44.8	27379.1	5.375621592	1.636284611	1
63769	1	44	2	3	37883.32886	38044.58956	2.96	81.7	163.7	30.5	2	44.8	25528.6	5.273883744	1.75489451	1
69386	1	52	5	3	19541.66768	19738.25307	1.21	102.1	180.8	31.2	2	44.8	29555.8	5.979905351	1.515776937	1
75585	1	31	3	5	70635.40802	71188.24867	NA	76	171.8	25.7	2	44.9	27289.6	3.647057403	1.645315432	1
69957	1	32	2	5	37658.48213	38663.56389	2.91	75.7	177.7	24	2	44.9	26124.8	3.103870774	1.718673444	1
80127	1	57	3	5	139320.8556	140324.2208	5	103.3	171.7	35	2	44.9	30131.9	7.812832888	1.490115127	1
74865	1	58	3	5	100734.9354	101505.4081	NA	75.5	173.1	25.2	2	44.9	22115.6	4.598036842	2.030241097	1
78655	1	28	1	4	47834.84144	51094.92851	1.97	92.2	177.8	29.2	2	44.9	28561.8	4.724638661	1.572029774	1
62494	1	28	2	4	37970.86074	39407.66859	3.67	79	171.7	26.8	2	44.9	24111	3.474218786	1.862220563	1
65286	1	30	5	4	20228.22499	20656.86217	3.82	57.5	161.9	21.9	2	44.9	20066.5	2.770811297	2.237560113	1
66032	1	36	2	4	30626.58162	32055.13533	3.45	84.3	170.5	29	2	44.9	27813.7	4.705434681	1.614312371	1
83104	1	59	5	4	12093.77293	12280.11634	4.25	68.7	174.1	22.7	2	44.9	21810.9	3.450830945	2.058603726	1
76940	1	21	3	3	99863.56265	99264.60332	2.96	76.8	176.9	24.5	2	44.9	25272.5	2.889110803	1.776634682	1
68281	1	27	4	3	17420.97841	17115.54077	2.75	63.4	168.4	22.4	2	44.9	22076.7	2.73561599	2.03381846	1
79067	1	26	1	2	33552.01309	34755.97632	1.04	92	171.4	31.3	2	44.9	27565	6.294812209	1.628877199	1
76686	1	34	5	2	18390.32718	19349.07108	NA	88	178.8	27.5	2	44.9	27238.4	3.898356136	1.64840813	1
80312	1	40	5	2	15895.58252	17498.79071	0.88	81.4	171.9	27.5	2	44.9	27161	4.731050783	1.653105556	1
64860	1	50	3	2	23605.36726	23717.23385	1.89	65.1	164.9	23.9	2	44.9	21371.7	3.819126216	2.100909146	1
83127	1	38	1	1	55442.56563	63813.04685	1.79	88	165.5	32.1	2	44.9	25243	6.493983751	1.77871093	1
71719	1	59	4	1	26135.88516	26946.66555	0.74	58.5	178.4	18.4	2	44.9	20789.6	2.183993732	2.159733713	1
67620	1	54	4	4	28017.20071	32299.61481	0.92	77.9	180.8	23.8	1	44.9	25937.9	3.675314401	1.731057642	1
75278	1	22	5	5	14733.93477	14947.11044	3.35	65.1	177.2	20.7	2	45	21974.9	2.077031297	2.047790889	1
68711	1	26	5	5	12084.00268	12472.76077	5	81.3	174.5	26.7	2	45	30275.4	2.872659956	1.486355259	1
70413	1	51	5	5	9889.944368	10305.96266	3.51	67.4	159.9	26.4	2	45	22614.3	4.197670777	1.989891352	1
65791	1	24	5	4	19775.09911	19464.25568	5	107.9	177.9	34.1	2	45	33000.9	6.060875474	1.363599175	1
68322	1	32	2	4	30626.58162	32055.13533	1.62	89.3	175.1	29.1	2	45	28077.2	4.558929013	1.602723918	1
81395	1	23	1	3	24592.88392	25825.04089	NA	81.7	169.3	28.5	2	45	24169.6	4.753537454	1.861842976	1
71582	1	29	1	3	39084.16639	40378.03939	0.72	81.4	158.6	32.4	2	45	24316.1	6.091890804	1.850625717	1
79315	1	32	3	3	18368.7043	19326.32093	0.33	78.4	176.2	25.3	2	45	25428.7	3.683719645	1.769653974	1
68205	1	51	4	3	15601.50288	15850.52357	0.2	69.9	167	25.1	2	45	24120.1	4.11802002	1.865663907	1
68702	1	56	4	3	20066.35417	20688.84721	2.24	70.1	173.5	23.3	2	45	21671.7	3.583098047	2.076440704	1
77013	1	25	3	5	45484.2815	46049.38815	5	65	176.8	20.8	2	45.1	20944.7	2.88382925	2.153289376	1
64567	1	37	2	5	38835.3097	39871.80026	4.34	76.9	182.5	23.1	2	45.1	25176.3	3.333146648	1.791367278	1
76633	1	48	5	5	20451.49856	20766.61958	5	74.9	175.2	24.4	2	45.1	25361.5	3.663467707	1.778285985	1
82634	1	23	4	4	26205.319	25963.55555	NA	133.2	181.4	40.5	2	45.1	41994.5	6.391952329	1.07395016	1
74400	1	23	5	4	28048.36879	28454.1823	5	59.4	153.9	25.1	2	45.1	19373.7	3.801686302	2.32789813	1
79660	1	36	1	4	57439.60882	61906.84026	0.28	160.9	181.7	48.7	2	45.1	40643.1	11.49260201	1.10965945	1
79890	1	41	4	4	23568.77443	23511.95195	5	98.8	173.5	32.8	2	45.1	32456.2	5.042280523	1.389565014	1
77605	1	55	4	4	29299.98129	29229.34132	2.56	79.1	179.1	24.7	2	45.1	27523	3.177377738	1.63862951	1
80301	1	24	3	3	76868.23823	78422.56313	2.02	67.6	182.1	20.4	2	45.1	23850.7	1.846114732	1.890929826	1
78411	1	41	5	3	10667.00481	11245.11052	1.56	68.3	159.4	26.9	2	45.1	21295.6	4.32277328	2.117808374	1
69910	1	20	3	2	102928.8937	104528.5377	0.97	63.1	175.5	20.5	2	45.1	21631.6	1.971198064	2.084912813	1
69344	1	21	4	2	25815.88014	26091.36298	1.5	62.9	162	24	2	45.1	24686.9	2.874510585	1.826879843	1
63133	1	24	1	2	35669.2076	40318.09019	2.33	92.6	176.4	29.8	2	45.1	30122.5	4.507844161	1.497219686	1
82691	1	29	3	2	37974.12259	37746.36229	0.26	83.8	169.9	29	2	45.1	26016.9	5.356092641	1.733488617	1
74889	1	50	3	2	28503.5076	32100.48002	2.12	61	184.4	17.9	2	45.1	23887.7	1.71048084	1.888000938	1
67957	1	50	4	2	27609.8026	27521.74019	NA	56.2	171	19.2	2	45.1	21810.9	2.298689681	2.067773453	1
74328	1	44	2	1	25391.53157	27583.96527	2.52	82.5	170.1	28.5	2	45.1	26092	5.221886606	1.728499157	1
65751	1	54	1	3	22446.30804	22366.70825	0.03	77.2	171.5	26.2	1	45.1	24947.7	5.050660077	1.80778188	1
76367	1	42	3	5	101070.3631	103594.0562	4.04	83.2	167.6	29.6	2	45.2	25160.1	5.460296173	1.796495244	1
74345	1	56	3	5	110860.2065	111708.1225	3.14	79.2	170.6	27.2	2	45.2	20804.9	5.76921014	2.172565117	1
67841	1	58	5	5	11498.79457	11546.88291	5	72.4	170.1	25	2	45.2	22649.6	4.509607241	1.995620232	1
71599	1	59	3	5	105379.3911	106074.2594	3.92	89.7	171.5	30.5	2	45.2	24857.2	5.654150238	1.818386624	1
83152	1	27	4	4	24511.4094	24784.59849	2.02	76.2	169.8	26.4	2	45.2	26162.9	3.33673842	1.727637227	1
71764	1	33	5	4	20181.69202	21173.35141	NA	69.7	168.8	24.5	2	45.2	21480.7	3.074476533	2.104214481	1
67490	1	34	2	3	41241.2246	41716.3162	0.61	73.5	164.5	27.2	2	45.2	23552.5	4.335386518	1.919116867	1
62514	1	44	3	3	19633.63705	20188.77098	1.19	101.5	173.8	33.6	2	45.2	27683.1	6.388121844	1.632765117	1
79362	1	59	3	3	102580.2952	110274.8449	3.64	88.7	179.9	27.4	2	45.2	25738.6	4.618954877	1.756117271	1
63030	1	21	1	2	42165.36965	45330.59015	0.45	72.8	167.5	25.9	2	45.2	20521.5	4.541055978	2.202568038	1
70869	1	38	1	2	37715.36551	45063.17837	1.04	99.4	167.6	35.4	2	45.2	28362.2	7.462258156	1.593670449	1
74542	1	46	3	2	15022.20037	15515.87035	0.08	66.9	176.5	21.5	2	45.2	22179.3	3.185149107	2.037936274	1
81366	1	38	2	1	39599.18551	41216.66524	0.67	71.8	159	28.4	2	45.2	24899.6	4.735326716	1.815290205	1
70993	1	38	5	5	15399.84749	15604.10232	4.3	100.4	187.8	28.5	2	45.3	29753.5	4.401137984	1.522509957	1
75414	1	56	5	5	10341.44415	10500.7873	5	67	168.8	23.5	2	45.3	21880.3	3.414527309	2.070355525	1
78599	1	36	3	4	86131.15574	88414.05208	5	125.8	187.6	35.7	2	45.3	33121.1	7.89990075	1.367708198	1
70638	1	53	3	4	32720.69734	34178.98356	1.08	66	177.7	20.9	2	45.3	25716.5	2.586961938	1.761514981	1
82448	1	29	3	3	123189.3603	125680.3279	2.14	103.3	187.9	29.3	2	45.3	31380.3	4.295929291	1.443580845	1
68301	1	59	3	3	166897.2012	169896.2362	0.63	107.6	181.6	32.6	2	45.3	29001.8	7.056819501	1.561972016	1
76232	1	29	1	2	31711.12443	32849.03016	0.47	70.2	165.1	25.8	2	45.3	22926.6	3.842421252	1.975870823	1
62652	1	46	1	2	34205.0133	40575.47695	2.44	84	169.4	29.3	3	45.4	23643.3	6.362416211	1.920205724	1
69259	1	30	5	5	84910.06342	90031.49383	2.75	73.2	179.8	22.6	2	45.4	23703.8	2.783525896	1.915304719	1
65807	1	49	3	5	108408.3754	108975.7821	4.16	96.9	175	31.6	2	45.4	27074	5.058094207	1.676885573	1
76025	1	51	3	5	90800.03532	92610.68191	5	81.4	179.4	25.3	2	45.4	27246	3.985316174	1.66629964	1
82353	1	53	5	5	17815.93574	18781.4827	5	67.3	157	27.3	2	45.4	20695.7	4.905229084	2.19369241	1
64998	1	54	3	5	144858.9638	145378.9421	5	120.4	190.8	33.1	2	45.4	33017.3	5.705981462	1.375036723	1
70687	1	59	3	5	169076.7316	169683.6408	5	78.4	175.3	25.5	2	45.4	23320.2	4.319471012	1.946810062	1
68469	1	25	3	4	29738.95271	30201.1333	1.01	101.2	177	32.3	2	45.4	27585.7	5.608111597	1.645780241	1
74743	1	41	2	4	22226.89214	23369.37825	1.58	75	171.6	25.5	2	45.4	26567.8	3.806463052	1.708835508	1
77931	1	36	2	3	41806.92888	42305.92935	NA	86.6	167.6	30.8	2	45.4	29900.8	4.285725155	1.518354024	1
63485	1	42	4	3	18668.89517	18966.87551	NA	91.1	171.3	31	2	45.4	30755	5.5900513	1.476182735	1
68070	1	47	4	3	19692.65542	21458.47604	NA	81.2	165	29.8	2	45.4	26220.9	5.649187746	1.731443238	1
66683	1	58	4	2	27609.8026	29259.76627	2.91	79.4	170.8	27.2	2	45.4	24504.2	5.711826829	1.852743611	1
69347	1	49	3	1	20137.06364	20085.33567	0.9	91.4	174.4	30.1	1	45.4	27428.1	6.251864256	1.655236783	1
75370	1	25	3	5	90436.00364	92598.45726	3	70.7	181.1	21.6	2	45.5	24281.2	2.686425331	1.873877733	1
80778	1	32	5	5	17754.49379	18150.21224	5	75.4	176.4	24.2	2	45.5	23649.5	3.200708185	1.923930738	1
66585	1	40	5	5	15271.23817	15463.71921	5	80.6	172.3	27.1	2	45.5	27819	4.170317897	1.63557281	1
66121	1	47	3	5	146181.198	146233.9406	5	70.9	163.2	26.6	2	45.5	24602.9	3.939302542	1.84937548	1
75515	1	21	1	4	55257.92414	57756.48172	5	70.9	169.5	24.7	2	45.5	25906.4	3.091723019	1.756322762	1
62291	1	56	5	4	20111.19695	20038.54385	5	91.9	175.4	29.9	2	45.5	27867.6	5.332688114	1.632720435	1
79963	1	25	4	3	20702.62949	20971.49621	4.1	108	171.8	36.6	2	45.5	35217	6.064552923	1.291989664	1
76817	1	54	4	2	25710.82459	26363.64499	3.18	60.2	175.1	19.6	2	45.5	21256.9	2.140520691	2.140481444	1
62431	1	54	4	2	25969.86445	29542.26576	0.81	53.1	167.5	18.9	2	45.5	19494.9	2.302538152	2.333943749	1
69103	1	22	4	1	16995.64806	16598.64568	0.27	63.7	172.3	21.5	2	45.5	25812.5	2.197123351	1.762711864	1
73888	1	56	3	5	131436.1029	132382.6834	5	101.8	175.6	33	1	45.5	27843.7	6.715620312	1.634121902	1
75754	1	55	3	4	22060.32631	22247.80317	0.61	81.7	168.8	28.7	1	45.5	23448.5	5.88064255	1.940422628	1
78650	1	21	5	5	20268.20348	22177.32405	5	68.8	180	21.2	2	45.6	25221.8	2.068807832	1.807959781	1
77098	1	34	4	5	26438.46889	27860.09204	3.66	90.1	190.7	24.8	2	45.6	32854.4	2.700775792	1.38794195	1
67787	1	44	4	5	24881.62116	24802.26038	5	62	173	20.7	2	45.6	21011.1	2.641299795	2.170281423	1
70981	1	50	5	5	13525.38183	13953.63749	5	68	168.3	24	2	45.6	25644.9	3.220562939	1.778131324	1
73790	1	59	3	5	115051.2889	123681.2881	3.08	100.7	182.7	30.2	2	45.6	23837.1	6.574462591	1.912984381	1
77612	1	22	2	4	52657.46048	54546.99378	4.67	176.5	176.5	56.7	2	45.6	40375.9	12.05139548	1.12938659	1
68185	1	29	3	4	26847.64305	27369.43439	0.67	69.2	186.6	19.9	2	45.6	25405.2	2.240722258	1.794908129	1
79663	1	39	5	4	14894.93949	15808.57494	2.73	63.1	166.1	22.9	2	45.6	19957	3.744910698	2.284912562	1
78440	1	57	3	4	109829.8995	112020.0212	0	102.4	187.9	29	2	45.6	29724	6.013864971	1.534113847	1
70936	1	27	1	3	35669.2076	40318.09019	2.7	99.4	164.9	36.6	2	45.6	26998.7	8.029408888	1.68897021	1
66505	1	34	1	3	41155.16716	40844.55611	0.92	67.4	171.2	23	2	45.6	21059.8	3.099654254	2.165262728	1
80126	1	37	3	3	84208.44009	88570.15151	1.06	101.9	167.4	36.4	2	45.6	28024.7	8.637700345	1.627136062	1
66819	1	20	3	2	102928.8937	104528.5377	0.97	57.7	163.2	21.7	2	45.6	19344.2	3.020528845	2.357295727	1
78111	1	32	3	2	19211.1342	20206.20575	0.51	58.5	172.3	19.7	2	45.6	19178	2.494956253	2.377724476	1
81787	1	34	4	2	17707.74049	18659.90356	0.98	87.9	176.8	28.1	2	45.6	30752.2	4.074404214	1.482820741	1
77160	1	52	3	5	10032.14843	10117.40536	1.47	178.1	176.3	57.3	1	45.6	46157	14.42272131	0.987932491	1
67115	1	59	2	5	28247.12862	28689.70974	2.6	100.3	174.1	33.1	3	45.7	28486.1	6.585464308	1.604291216	1
81955	1	26	4	5	22734.03309	23218.75095	5	77.8	175	25.4	2	45.7	25558.6	3.608630238	1.788047859	1
64469	1	47	4	5	17787.52459	17730.79067	4.96	84.8	178.8	26.5	2	45.7	29160.7	3.998682265	1.567177743	1
67221	1	22	4	4	17583.69373	17293.36291	1.81	116.4	184.2	34.3	2	45.7	37222	5.900622129	1.227768524	1
64370	1	25	3	4	25890.02568	30408.15454	1.25	60.6	167.4	21.6	2	45.7	19749.8	2.526569977	2.313947483	1
66788	1	31	2	4	39040.67846	39049.13101	NA	64.9	167.4	23.2	2	45.7	23169.6	2.752876361	1.972412126	1
77851	1	45	1	4	37881.93847	37396.10924	3.93	99.1	182.5	29.8	2	45.7	29488.7	5.07307785	1.549746174	1
74718	1	52	4	4	21519.95074	21468.06781	5	113.9	179.9	35.2	2	45.7	32317.4	7.374462153	1.414098906	1
80103	1	53	4	4	27221.2639	27155.63555	4.61	121.8	171.8	41.3	2	45.7	40908.9	9.427066878	1.117116324	1
68860	1	34	3	2	22188.83674	23248.47164	1.66	69.2	171.5	23.5	2	45.7	23155.9	3.386184311	1.973579088	1
71765	1	39	5	2	19144.71922	23354.20345	1.81	62.6	161.4	24	2	45.7	20273.6	3.726144998	2.254163049	1
76168	1	52	3	2	22875.23615	22855.58672	0.72	85.1	175.8	27.5	2	45.7	24381.8	5.690527621	1.8743489	1
73860	1	53	4	2	21502.30017	22118.67732	2.18	69.3	175.1	22.6	2	45.7	24262.8	3.439490996	1.883541883	1
71059	1	53	3	1	27227.93711	27501.84488	0.96	90.3	173.7	29.9	2	45.7	23657	6.736061827	1.93177495	1
65901	1	22	5	4	11164.35813	11468.31268	0.09	73.5	181.6	22.3	2	45.8	25168	2.448642336	1.819771138	1
65889	1	30	2	4	37080.52646	37488.44633	1.57	98.9	170.7	33.9	2	45.8	31295.7	5.558443756	1.463459836	1
81748	1	22	4	2	38166.55034	38980.30866	1.33	62.9	165.9	22.9	2	45.8	23065.8	2.412895911	1.985623737	1
81491	1	32	3	4	89075.37932	94410.84757	3.56	86.1	163.3	32.3	1	45.8	24662.5	7.389368496	1.857070451	1
62912	1	59	3	3	100742.7611	101756.2138	4.59	105.3	173.4	35	1	45.8	26587.4	8.787543072	1.722620489	1
75492	1	27	1	5	35853.95203	37918.69634	3.58	98.2	183.2	29.3	2	45.9	30013.2	4.371949466	1.529327096	1
66731	1	46	3	5	117009.5577	134978.4081	5	104.8	170.1	36.2	2	45.9	34027.1	7.308999401	1.348924828	1
80130	1	51	5	5	18770.56258	18725.30822	5	71.8	184.3	21.1	2	45.9	24473.3	2.849711313	1.875513315	1
78703	1	59	3	5	77393.67019	77985.61689	5	72.5	175.6	23.5	2	45.9	22884.5	3.380189615	2.005724399	1
80620	1	22	4	4	18238.25744	18627.11978	0.86	59	170.6	20.3	2	45.9	21618.9	2.143836775	2.123142251	1
82410	1	35	4	4	26438.46889	28719.0584	4.51	81.2	175.4	26.4	2	45.9	28116.6	3.774178991	1.63248757	1
78506	1	57	3	4	30130.54724	32390.64012	0.73	74.5	177.5	23.6	2	45.9	23234.8	3.741618515	1.975485048	1
76622	1	22	4	3	32950.82127	33378.75623	1.05	90.7	186.4	26.1	2	45.9	28500.4	3.7806645	1.610503712	1
74380	1	28	3	3	69695.39074	70561.3015	1.86	139	179.4	43.2	2	45.9	37249.4	10.18917474	1.232234613	1
64832	1	32	1	3	40003.01326	41663.41352	2.1	86.6	168.6	30.5	2	45.9	26886.1	5.677214782	1.707201863	1
78193	1	33	1	3	56780.97346	62180.36919	2.82	92.5	169.3	32.3	2	45.9	23300.9	6.999473875	1.969880992	1
63602	1	34	4	3	18838.30383	19546.60523	1.05	58.9	169.7	20.5	2	45.9	20342.2	2.218862679	2.256393114	1
81605	1	43	1	3	34782.37409	34336.29623	4.25	72.6	168.9	25.4	2	45.9	24795.5	3.831272463	1.851142344	1
79924	1	59	1	3	22397.12687	22573.14077	2.19	103.9	180	32.1	2	45.9	29484.2	6.870675316	1.556765997	1
73699	1	20	3	2	33767.74547	34450.55086	NA	77	184.1	22.7	2	45.9	27073.4	2.575405737	1.695391048	1
62784	1	31	2	3	39040.67846	46646.69249	1.49	101.8	167.3	36.4	1	45.9	30221.8	7.556359246	1.518771218	1
76972	1	57	1	3	21027.3256	22108.15269	1.65	78	167.2	27.9	1	45.9	25082.7	4.449237229	1.829946537	1
81207	1	39	3	5	59098.19967	62179.16924	5	74.9	178.8	23.4	2	46	23236.6	3.161671217	1.979635575	1
68574	1	20	1	4	39915.51305	40776.10219	1.53	81.9	185.3	23.9	2	46	27268.7	2.987112086	1.686915768	1
81620	1	26	4	4	35421.83884	35095.04618	NA	64.8	175.6	21	2	46	23188.4	2.457515308	1.983750496	1
73952	1	42	1	4	24378.67061	24882.65843	0.17	122.6	176.9	39.2	2	46	36776	7.974447139	1.250815749	1
79228	1	42	3	4	19350.631	19472.91526	1.61	62.3	181.2	19	2	46	21089.4	2.236728661	2.181190551	1
76990	1	21	3	3	78766.18727	83274.53844	5	70.2	181.4	21.3	2	46	24423.5	2.569000723	1.883431941	1
77259	1	24	3	3	29164.43854	29252.81955	0.72	65.9	174.5	21.6	2	46	22884	2.872659956	2.010138088	1
81012	1	34	2	3	50317.13463	52260.74843	0.64	68.4	181.8	20.7	2	46	24135.2	2.589456015	1.905929928	1
70474	1	44	4	3	18116.81615	22904.07489	3.4	76.5	184.9	22.4	2	46	27891.5	2.652918396	1.649247979	1
83159	1	47	4	3	28616.35285	29436.65885	0.73	78.6	170.4	27.1	2	46	23967.2	5.356302592	1.919289696	1
83467	1	20	4	2	16337.4838	18815.94977	NA	79.3	178.2	25	2	46	29333.1	2.957535423	1.568194292	1
73598	1	20	1	2	49526.92273	59637.37435	NA	86.7	165	31.8	2	46	28176.3	5.373080015	1.632577734	1
67606	1	48	4	2	28542.42107	29427.85637	0.74	85.2	166.8	30.6	1	46	28026.2	5.858113967	1.641321335	1
73974	1	34	1	5	56366.47018	57553.14586	3.45	103.8	182.5	31.2	2	46.1	31728.5	5.048975114	1.452952393	1
74197	1	26	4	3	29299.72946	29680.2474	0.86	72.1	161.1	27.8	2	46.1	22911.3	4.656659193	2.012107563	1
70745	1	51	4	2	17206.32043	18234.5713	0.91	59	181.4	17.9	2	46.1	20584.1	2.273928391	2.239592695	1
81867	1	57	1	1	25581.12796	25253.05447	2.42	86.7	163.7	32.4	2	46.1	25766.5	7.362188656	1.78914482	1
77280	1	42	3	4	73112.94309	75480.46012	5	76.2	173.7	25.3	3	46.2	22858.7	4.581329675	2.021112312	1
66268	1	58	3	4	166897.2012	167183.2969	5	88.3	176	28.5	3	46.2	26965.4	4.43924999	1.713306682	1
78633	1	24	5	5	19743.97462	20934.38161	1.43	62.2	183.8	18.4	2	46.2	20442.6	1.888116436	2.259986499	1
74818	1	26	3	5	112158.5167	113456.3089	5	90.9	174.4	29.9	2	46.2	25719.1	4.827045938	1.796330354	1
74281	1	27	3	5	78135.83311	77667.19184	4.19	68.7	179.8	21.3	2	46.2	22674.9	2.533913798	2.037495204	1
62205	1	28	3	5	103663.694	105583.9646	5	84.8	171.4	28.9	2	46.2	25254	5.85183747	1.829413162	1
67488	1	29	5	5	12241.19636	12961.68001	3.21	68.6	173.3	22.8	2	46.2	24438.1	2.848958416	1.890490668	1
71158	1	39	5	5	16939.61791	17443.65322	3.58	73.2	181.1	22.3	2	46.2	25323.3	2.705581867	1.824406772	1
63219	1	39	5	5	20698.94638	20973.48545	5	61.3	172.3	20.6	2	46.2	20418.9	2.70373979	2.262609641	1
75121	1	44	2	5	26915.62953	28299.12177	NA	82.2	179.6	25.5	2	46.2	27088.1	3.688272203	1.705545978	1
74511	1	46	3	5	68207.82002	72185.23544	5	84.4	177.7	26.7	2	46.2	27473.2	4.707415369	1.681638833	1
75738	1	47	2	5	28521.60575	29987.64688	2.19	92.7	162.9	34.9	2	46.2	28377.7	7.560284423	1.628038918	1
82860	1	48	3	5	94592.26471	96954.20186	5	73.1	168.8	25.7	2	46.2	21215.8	4.675637939	2.177622338	1
67322	1	20	4	4	20308.91008	25155.89833	NA	71.9	178.2	22.6	2	46.2	25923.4	2.432252973	1.782173635	1
63127	1	28	5	4	14391.77847	15024.21175	3.3	71.3	160.3	27.7	2	46.2	22544.9	4.571000019	2.049243953	1
64168	1	31	3	4	96844.93511	100539.3501	4.42	101.1	169.7	35.1	2	46.2	28239.7	7.138867817	1.635994717	1
64040	1	31	5	4	19185.62239	19060.09391	0	97.2	171.5	33	2	46.2	27496.2	6.118339907	1.680232178	1
76190	1	48	3	3	29993.6198	30183.1613	1.03	93.1	184.1	27.5	2	46.2	29006.9	4.226899521	1.59272449	1
66109	1	32	3	2	15561.57463	17154.49354	0.81	126.4	183	37.7	2	46.2	33201.5	7.830529359	1.391503396	1
64799	1	28	1	1	38502.34408	41392.59287	NA	80	164.4	29.6	2	46.2	25465.2	5.714561065	1.814240611	1
71874	1	24	5	5	14385.65373	15564.9668	1.7	67	168.4	23.6	2	46.3	23263.6	2.913558796	1.99023367	1
75098	1	25	2	5	62211.87505	68637.01558	2.3	95.2	170.1	32.9	2	46.3	29695.5	6.441182335	1.559158795	1
77346	1	30	2	5	30701.69916	31068.14948	1.97	130.7	181	39.9	2	46.3	33617.8	8.884841034	1.377246578	1
77254	1	36	5	5	20443.463	20899.11415	5	70.5	176	22.8	2	46.3	23264.1	2.469013293	1.990190895	1
62669	1	33	3	4	20891.98083	22249.79991	1.35	68.1	174.1	22.5	2	46.3	22211.1	2.851232441	2.084543314	1
80847	1	42	3	4	49863.81741	50634.68616	3.23	95.4	175.2	31.1	2	46.3	29410.2	5.529007808	1.574283752	1
69335	1	54	5	4	32720.69734	32838.14988	1.84	152.3	170.6	52.3	2	46.3	35432.8	13.04932211	1.306698878	1
76676	1	41	2	2	22176.81006	21892.39635	1.25	66.3	156.1	27.2	2	46.3	21787.5	4.646355752	2.125071715	1
70437	1	43	1	2	34153.42433	40514.27986	1.3	81.8	165.8	29.8	2	46.3	25491.5	4.935047972	1.816291705	1
70708	1	57	3	2	173139.9148	178954.3342	2.64	86.6	180.8	26.5	2	46.3	25352.2	4.013537749	1.826271487	1
65508	1	31	2	5	32770.63029	33645.25829	4.45	85.8	174.1	28.3	2	46.4	26163.6	4.208424152	1.773456252	1
80738	1	40	1	5	32478.31242	32061.78375	5	99.8	174.7	32.7	2	46.4	31776.7	6.021224009	1.460189384	1
78236	1	47	3	5	98711.14858	101175.9329	5	90.2	192.4	24.4	2	46.4	30009.1	3.476530061	1.546197653	1
77843	1	42	1	4	32396.56867	31981.08835	1.27	106.6	169.1	37.3	2	46.4	27654.7	8.083036975	1.677834148	1
64876	1	47	3	4	28680.66061	28606.9859	1.33	81.5	185.6	23.7	2	46.4	28412.9	3.429814179	1.633061039	1
77047	1	28	2	3	27264.50116	29122.65821	3.17	70.6	163.6	26.4	2	46.4	23873.9	3.626286848	1.943545043	1
65113	1	43	5	3	11558.14696	12085.61582	1.3	74.1	175	24.2	2	46.4	24739	3.401773308	1.875581066	1
83465	1	24	3	1	72592.66892	79406.0685	1.14	75.6	173.6	25.1	2	46.4	24017.3	3.272780647	1.931940726	1
83726	1	40	1	1	45268.5727	49177.291	3.81	79	171.7	26.8	2	46.4	24100.3	4.745227385	1.925287237	1
80278	1	47	1	1	29058.92678	29442.89738	NA	84.8	159.1	33.5	2	46.4	27729.2	6.730640864	1.673326313	1
79901	1	23	3	5	69766.05566	69347.61445	5	107.4	185.1	31.3	2	46.5	32979	4.964293415	1.409988174	1
78093	1	29	5	5	20249.48242	20542.45894	5	78.9	162.3	30	2	46.5	25176.9	5.798366533	1.846931115	1
69241	1	36	5	5	19332.80871	19683.54589	5	98.5	171.9	33.3	2	46.5	29333.2	6.819884257	1.585234478	1
79029	1	52	3	5	29857.90244	30072.93399	NA	79.6	175.5	25.8	2	46.5	24623.9	4.664649633	1.888409228	1
74059	1	57	3	5	74056.83009	73327.20825	5	90.2	178.8	28.2	2	46.5	27929.7	5.367213305	1.66489436	1
69395	1	25	4	4	20813.58717	20953.35288	1.47	79.5	184	23.5	2	46.5	30173.2	2.777156267	1.5411027	1
77745	1	33	4	4	21026.41642	22157.02805	5	89.8	186.5	25.8	2	46.5	29798.4	3.313660454	1.560486469	1
80323	1	33	3	4	22634.97421	23498.54041	0.26	77.4	173.3	25.8	2	46.5	25190.9	4.390869448	1.845904672	1
77746	1	36	3	4	14138.99024	14985.89243	1.13	79.4	183.6	23.6	2	46.5	27357.4	2.690501052	1.699722927	1
67992	1	41	2	4	52941.64866	52646.94543	5	100.2	177.7	31.7	2	46.5	35699.8	5.085935051	1.302528305	1
68589	1	54	4	4	16117.9913	16472.24049	3.04	105.5	184.7	30.9	2	46.5	33549	5.573258626	1.386032371	1
82398	1	31	1	3	39203.21082	39671.13374	0.91	108.1	167.7	38.4	2	46.5	30930.7	7.937781226	1.503360739	1
78346	1	32	1	3	37665.25833	38458.21992	1.27	108.5	180.4	33.3	2	46.5	30565.4	5.599605745	1.521328038	1
73994	1	36	5	3	83613.32204	85033.11441	2.15	89.3	182.6	26.8	2	46.5	29167.7	4.721516296	1.594229233	1
69560	1	26	2	2	59682.96335	66132.07802	1.08	79	180.1	24.4	2	46.5	26107	3.239827003	1.781131497	1
76837	1	40	5	2	16575.42474	17473.74135	4.35	63.6	167.5	22.7	2	46.5	21664.3	2.895289338	2.146388298	1
77597	1	58	1	2	23191.39697	23407.24637	1.52	71.4	164	26.5	2	46.5	21403.9	4.716704509	2.172501273	1
62402	1	48	5	1	14259.60124	14208.08744	1.15	66.3	168.8	23.3	2	46.5	21526.8	3.096024128	2.16009811	1
83674	1	40	3	5	75408.88137	79806.21363	4.19	93.7	169.1	32.8	2	46.6	30311.6	5.286714219	1.537365233	1
75424	1	42	2	5	26850.65863	26745.11211	NA	87.8	178.5	27.6	2	46.6	30413.9	4.677087204	1.532194161	1
66532	1	48	5	5	17501.07996	17489.07354	2.6	71	163.8	26.5	2	46.6	23253.4	5.130039977	2.004008016	1
80705	1	54	3	5	84111.59567	84826.40731	3.37	85.3	169.1	29.8	2	46.6	26734.3	5.406440398	1.743079116	1
75491	1	57	5	5	15211.00864	15669.99245	NA	78.7	170.2	27.2	2	46.6	21885.4	5.174972928	2.129273397	1
79295	1	21	4	4	34027.16446	33713.23871	0.35	54.8	170.1	18.9	2	46.6	20846.4	1.804322687	2.235397958	1
77575	1	30	3	4	88284.43463	88975.40855	2.57	89	179.7	27.6	2	46.6	24763.5	4.90703803	1.881801845	1
73810	1	48	2	4	35100.90084	34962.92366	2.25	84.9	177.5	26.9	2	46.6	25411.3	4.077162496	1.833829832	1
80022	1	21	1	3	35537.00821	37317.4896	0.92	62.6	175.9	20.2	2	46.6	21377.4	2.173133581	2.179872201	1
66487	1	31	4	3	12556.20775	12615.02215	NA	110.1	176.3	35.4	2	46.6	36331.3	6.360309127	1.282640588	1
83047	1	31	5	3	13186.60618	14614.95112	0.5	63.1	173.9	20.9	2	46.6	21871.8	2.358018977	2.13059739	1
73688	1	58	3	3	111416.0349	112268.2022	4.45	97.1	170.1	33.6	2	46.6	27103.5	6.994648235	1.719335141	1
78237	1	39	1	2	36284.65027	37048.54611	0.95	102.1	174.8	33.4	2	46.6	30361.4	5.784823276	1.534843584	1
74222	1	45	3	2	26555.15535	28451.54529	1.63	67.3	168.1	23.8	2	46.6	22578.6	3.78679134	2.063901216	1
66215	1	47	3	2	28813.03804	28739.02328	1.16	131.5	173.2	43.8	2	46.6	33074.7	11.47490614	1.408931903	1
78386	1	44	5	5	16441.31214	17184.11412	2.51	68.1	172.4	22.9	1	46.6	24667.8	3.122595078	1.889102393	1
69065	1	28	5	5	14313.34597	15171.9498	2.75	66.7	172.8	22.3	2	46.7	22503	2.821991601	2.075278852	1
66228	1	28	3	5	115391.1132	120921.7421	4.41	69.5	176.8	22.2	2	46.7	21383.1	3.530112866	2.183967713	1
81802	1	30	5	5	19009.30117	20310.7807	5	77.7	172.1	26.2	2	46.7	23974.2	3.822274898	1.947927355	1
63657	1	30	5	5	21280.19963	23174.19943	4.5	88.3	176.7	28.3	2	46.7	25905.1	5.108991227	1.802733825	1
80821	1	38	2	3	53699.06286	55085.88467	0.18	73.7	167.7	26.2	2	46.7	22454.7	4.41473359	2.079742771	1
82771	1	41	3	3	120056.7677	123054.545	0.97	119.2	179.9	36.8	2	46.7	30492.4	7.707681474	1.531529168	1
69319	1	42	4	3	18790.64128	19715.99953	0.05	60.5	175.5	19.6	2	46.7	23981.9	2.133926758	1.947301924	1
81241	1	51	4	3	22961.01671	23419.19654	2.77	73.1	175.9	23.6	2	46.7	25926.4	3.525568171	1.801252777	1
79576	1	53	3	3	113750.8359	114620.8609	5	84.7	178.5	26.6	2	46.7	27955.3	3.77229574	1.670524015	1
78852	1	40	1	2	29058.92678	29442.89738	NA	89.7	170	31	2	46.7	27388	6.096597468	1.705126333	1
67927	1	32	5	5	15137.05374	17738.77949	5	74	176	23.9	2	46.8	24435.4	3.337514788	1.915254099	1
66961	1	36	5	5	19144.71922	19850.42257	3.67	82.1	180.3	25.3	2	46.8	26261.9	3.822522319	1.782049281	1
80521	1	41	3	5	69155.0937	70822.14143	5	69.9	184	20.6	2	46.8	20768.4	2.940702503	2.25342347	1
67357	1	23	3	4	36154.49618	37370.446	0.14	86.4	187.6	24.5	2	46.8	34167.5	2.722735611	1.36972269	1
63926	1	34	4	4	21317.28317	21013.42242	0.67	96.3	181.4	29.3	2	46.8	32808	4.613740463	1.426481346	1
70751	1	27	1	3	35210.64164	36376.28243	0.9	66.1	159.6	25.9	2	46.8	21020.2	4.295668318	2.226429815	1
75616	1	30	3	3	24369.60852	25393.75565	1.31	110.2	186.1	31.8	2	46.8	32485	6.28633936	1.440664922	1
73865	1	48	3	3	23010.64255	24166.31896	1.04	73.3	187.1	20.9	2	46.8	26913.7	3.106754642	1.738891345	1
66630	1	58	5	3	14897.51005	15360.90604	5	78.6	158.7	31.2	2	46.8	25379.9	6.323877068	1.843978897	1
69680	1	37	4	2	16058.9896	16124.24546	0.33	70.3	170.3	24.2	2	46.8	23681.8	3.931918035	1.976201133	1
63468	1	55	4	2	26135.88516	26052.52386	NA	67.8	175.1	22.1	2	46.8	25654.6	2.945487267	1.82423425	1
64994	1	27	3	5	106239.0284	111331.0032	1.96	70.4	171.5	23.9	2	46.9	24193.7	3.063002345	1.938521185	1
63912	1	28	5	5	11477.00145	11789.46785	1.88	78.2	178.5	24.5	2	46.9	28645.1	2.725646828	1.637278278	1
63306	1	37	2	5	34438.92445	34418.64824	2.02	95.2	175.6	30.9	2	46.9	29095.1	5.190265584	1.611955278	1
81323	1	50	3	5	105137.3524	106030.8487	5	88.4	176.4	28.4	2	46.9	27741.7	4.225840866	1.690595746	1
63164	1	54	1	5	27343.45919	27021.36925	5	103.9	183.3	30.9	2	46.9	30458	5.137223843	1.539825333	1
75162	1	54	3	5	113174.4109	113989.4738	NA	90.6	189.9	25.1	2	46.9	27245.8	3.072085684	1.721366229	1
64382	1	24	5	4	14385.65373	15533.82953	0.22	54.3	174.5	17.8	2	46.9	19261.5	1.53939442	2.434909015	1
63216	1	54	1	4	29042.24432	28700.14368	NA	77	173.5	25.6	2	46.9	25272.9	4.270543206	1.855742713	1
75085	1	26	1	3	34995.39468	36748.74005	1.31	63.9	173.7	21.2	2	46.9	21912.1	2.501559172	2.140369933	1
69322	1	34	3	3	22188.83674	24460.13758	0.61	86.5	175.2	28.2	2	46.9	27273.6	5.081122514	1.719611639	1
64720	1	29	4	5	21548.24965	21044.90278	1.61	62.3	173.8	20.6	1	46.9	23290	2.090666082	2.013739802	1
67288	1	24	5	5	17446.32811	17921.31204	5	77.4	171.7	26.3	2	47	21843.3	4.137749738	2.151689534	1
64613	1	25	2	5	49741.71452	50662.49228	3.76	83.9	184.6	24.6	2	47	28508.2	3.207671805	1.648648459	1
73610	1	43	3	5	73295.59025	75125.75658	2.03	90.2	176.8	28.9	2	47	25336.6	4.989858546	1.855023957	1
77460	1	45	1	5	33795.25025	34493.90995	3.08	88.5	169.2	30.9	2	47	28578.7	5.668146448	1.644581454	1
81860	1	21	3	4	76525.62847	77376.79469	4.86	141	180.4	43.3	2	47	37382	10.44213475	1.257289605	1
69372	1	24	4	4	23022.73286	22484.94345	0.92	99.5	175.5	32.3	2	47	33728.4	5.084218003	1.393484423	1
66136	1	27	3	4	76458.98632	98479.17339	3.64	70.6	175.9	22.8	2	47	26258.4	3.153245871	1.789903421	1
83136	1	31	3	4	68324.90003	70931.62155	3.92	76.4	173.4	25.4	2	47	21955.5	4.601865042	2.140693676	1
68751	1	39	3	4	83226.86114	86401.77744	5	99	175.7	32.1	2	47	27464.2	6.862188311	1.711318735	1
63719	1	21	3	3	34099.5992	34629.54971	0.74	58.4	173.9	19.3	2	47	19718	1.968585025	2.383608885	1
76240	1	35	3	3	15143.29395	15927.66519	1.13	124.8	182.4	37.5	2	47	30389.2	8.30445927	1.546602082	1
68470	1	56	5	3	12158.06178	12114.13993	3.7	66.7	168.3	23.5	2	47	23885.8	3.681932765	1.967696288	1
77109	1	38	1	2	59035.83315	59740.47492	1.16	92.9	167.5	33.1	2	47	24539.8	6.641849812	1.915256033	1
76624	1	51	3	2	30130.54724	31763.49055	1.48	59.2	173.1	19.8	2	47	20665.7	2.315479495	2.274299927	1
63762	1	23	3	4	34128.92969	36973.75908	1.15	92.2	180.4	28.3	1	47	28756.8	4.11559955	1.634396039	1
69734	1	26	3	5	74110.98912	87044.27096	4.48	65.5	178.2	20.6	2	47.1	23647.2	2.210060055	1.991779154	1
75111	1	32	5	5	18276.82613	19528.15646	2.23	73.8	174.7	24.2	2	47.1	22953.1	3.792717771	2.052010404	1
73870	1	38	3	5	84120.65668	86239.25169	5	109.3	189.9	30.3	2	47.1	25001.3	5.797687056	1.883902037	1
66051	1	40	3	5	30451.14815	30372.92542	0.73	122.4	177.9	38.7	2	47.1	30783.2	8.21589371	1.530055355	1
71189	1	51	3	5	144353.1336	150786.6208	5	84.8	181.9	25.6	2	47.1	28642.3	3.785944588	1.644421014	1
73910	1	51	5	5	13838.67475	14051.90398	5	71.9	179.9	22.2	2	47.1	23729.7	2.857287904	1.984854423	1
78462	1	58	4	5	25895.95834	26638.2825	1.63	98.5	178.2	31	2	47.1	30106.8	5.425300802	1.564430627	1
66535	1	23	5	4	11743.33665	12063.05415	1.43	72.3	183.1	21.6	2	47.1	26934.5	1.972290541	1.748686629	1
67836	1	24	3	4	108410.7837	112153.2321	2.17	76.1	189.5	21.2	2	47.1	26896.1	2.444617788	1.751183257	1
65604	1	29	5	4	9668.679611	9969.996889	3.82	71.1	173.2	23.7	2	47.1	22578.9	3.689446005	2.086018362	1
78770	1	41	3	4	26291.54374	26948.03478	0.59	84.5	180.5	25.9	2	47.1	24087.6	4.768119926	1.955362925	1
68058	1	50	3	4	123771.4199	129271.8621	2.7	100.9	181.7	30.6	2	47.1	29026.3	6.010882149	1.622666341	1
80814	1	56	3	4	131105.295	132049.4931	5	62.7	171.5	21.3	2	47.1	23311.2	3.630668967	2.020488006	1
68473	1	28	4	3	17811.49646	19015.91989	NA	87.8	172.8	29.4	2	47.1	27690.6	4.630975121	1.700938225	1
83048	1	48	3	3	100857.7012	103288.9697	4.5	102.4	178.5	32.1	2	47.1	25456.4	6.427220252	1.850222341	1
62202	1	36	1	2	41155.16716	40844.55611	2.83	80.2	180.1	24.7	2	47.1	24073.9	4.111286666	1.956475685	1
70423	1	52	3	2	32461.79955	39033.4013	0.89	88.6	172.8	29.7	2	47.1	29149.4	4.866629531	1.615813705	1
81942	1	22	3	1	117143.3397	123848.2892	1.46	56.8	178.5	17.8	2	47.1	21272.6	1.691494216	2.214115811	1
76284	1	29	2	1	35168.82554	39424.50632	0.61	88.8	174.6	29.1	2	47.1	26731.1	5.125447425	1.761992585	1
78728	1	38	3	1	19608.43341	22477.18583	0	57.3	167.9	20.3	2	47.1	19963.1	2.473527648	2.359353006	1
79606	1	44	1	1	34445.11412	34003.36156	0.94	89.1	167.5	31.8	2	47.1	27426.5	5.72853534	1.717317193	1
81863	1	56	4	2	30851.58917	31735.96965	1.27	90.9	170.7	31.2	3	47.2	28403.2	5.747260484	1.661784588	1
64758	1	33	5	5	20071.70558	20986.55288	5	70.8	173.6	23.5	2	47.2	22935.6	3.467480389	2.057936134	1
68572	1	42	3	5	117613.7575	123317.3669	3.77	84.9	178.4	26.7	2	47.2	24860.4	4.42395051	1.898601792	1
66317	1	43	3	5	126435.3977	126594.1736	2.77	91.7	186.6	26.3	2	47.2	30022	3.738270496	1.572180401	1
74338	1	43	3	5	101896.3977	105625.7257	5	88	175.5	28.6	2	47.2	30711.3	4.556033785	1.536893586	1
66976	1	24	2	4	35338.97255	37196.45724	1.21	65.4	178	20.6	2	47.2	24921.6	2.478479119	1.893939394	1
76018	1	31	3	4	17756.72179	18041.45114	1.52	120	180.8	36.7	2	47.2	34920.2	6.866739266	1.351653198	1
76326	1	32	2	4	41290.81872	41783.65898	3.81	94.8	173.6	31.5	2	47.2	30944.3	5.00965235	1.525321303	1
75128	1	45	3	4	66076.32564	69929.44683	3.63	86.8	180.5	26.6	2	47.2	27085.3	4.462918386	1.742642688	1
69368	1	52	4	4	16851.3345	16952.83847	5	83.4	184.6	24.5	2	47.2	24922.7	4.408877793	1.893855802	1
62529	1	59	4	4	15760.9214	16568.51063	NA	135.7	172.5	45.6	2	47.2	36674.8	10.53700083	1.28698725	1
63562	1	22	3	3	43892.27607	44574.41704	0	57.6	169.3	20.1	2	47.2	18819.1	2.274211254	2.508090185	1
68173	1	38	3	3	22188.83674	22824.33643	0.65	89.5	169.1	31.3	2	47.2	28569.9	5.635616421	1.652088387	1
66307	1	44	4	3	25454.27589	28114.89855	5	80	174.2	26.4	2	47.2	25834.3	3.65412921	1.827028408	1
77578	1	45	1	2	25264.99319	26990.49809	1.5	93.2	176.3	30	2	47.2	30338.3	5.264524355	1.555789217	1
69692	1	50	4	2	29903.34249	29985.78907	1.84	62.3	165.5	22.7	2	47.2	23302.3	3.030598592	2.025551126	1
83417	1	33	2	1	40218.44536	46290.45408	0.76	80.1	170.9	27.4	2	47.2	23627.3	5.356511318	1.997689114	1
76569	1	45	1	1	33635.1825	33203.81717	0.8	53.4	154.5	22.4	2	47.2	18536.5	3.148829338	2.546327516	1
73581	1	50	5	5	15902.41812	16764.26067	5	80.9	185	23.6	2	47.3	26791	4.074243845	1.765518271	1
62199	1	57	3	5	127000.8529	130891.4312	5	96.9	186	28	2	47.3	30604.2	4.973537978	1.545539501	1
62668	1	33	4	4	25120.17474	24762.10683	1.22	111.7	176	36.1	2	47.3	38140.3	6.249610286	1.240158048	1
65066	1	45	3	3	32980.71796	33913.23573	2.16	62.4	176.6	20	2	47.3	21482.7	2.665094791	2.201771658	1
76556	1	45	1	3	15816.48206	15754.30948	1.97	82.9	166.7	29.8	3	47.4	24637.3	6.236304025	1.923912117	1
81339	1	55	3	1	26101.76728	27516.36841	0.72	82.8	161.5	31.7	3	47.4	24760.9	6.765715011	1.914308446	1
71594	1	27	3	5	91704.59836	93129.80274	5	74.3	178.7	23.3	2	47.4	24143.4	3.084899947	1.963269465	1
77678	1	34	3	5	71723.12203	73529.48273	4.28	75.6	182.4	22.7	2	47.4	26147.3	2.849411495	1.812806676	1
75147	1	42	5	5	14617.15992	14842.38421	5	57.6	165.2	21.1	2	47.4	19769.5	2.303733653	2.397632717	1
70300	1	46	3	5	27466.64807	27396.0919	0.61	93.3	180.2	28.7	2	47.4	28553.5	4.800452709	1.660041676	1
77445	1	20	3	4	63966.40831	65229.45528	2.44	99.5	180.2	30.6	2	47.4	27812.5	4.896405237	1.704269663	1
71643	1	31	2	4	53303.69038	53390.33227	3.17	84.9	176.1	27.4	2	47.4	28719.2	4.083084282	1.650463801	1
63283	1	36	5	4	19133.79553	19387.57533	4.63	78.8	161.6	30.2	2	47.4	24922.4	4.711737377	1.901903508	1
80168	1	38	5	4	16202.59088	16477.71827	0.9	85.5	177.1	27.3	2	47.4	27439	5.179715871	1.727468202	1
77468	1	54	4	4	34604.66806	35585.57791	1.33	78.6	163.7	29.3	2	47.4	27753.9	4.686750837	1.707868083	1
64356	1	20	1	3	39915.51305	41236.90761	1.33	53.7	174.9	17.6	2	47.4	19388.6	1.703841136	2.444735566	1
62169	1	21	5	3	14391.77847	14783.60095	0.33	54.6	164.8	20.1	2	47.4	18212	2.017701209	2.602679552	1
70494	1	25	1	3	39915.51305	44831.64624	1.97	104.9	168.1	37.1	2	47.4	26810.5	8.358130401	1.767964044	1
82569	1	46	3	3	31780.59668	32271.90821	0.37	91.7	178.9	28.7	2	47.4	28237.2	5.036558104	1.678636692	1
66551	1	22	3	2	33109.28597	36756.09705	0.75	92.6	168	32.8	2	47.4	28228.9	5.08220032	1.679130253	1
68151	1	29	4	2	16088.355	15889.9869	0.92	78.8	172.1	26.6	2	47.4	28101.8	3.663416311	1.686724694	1
80058	1	39	3	2	15058.98154	16158.55876	1.57	82.5	180.4	25.4	2	47.4	27013.8	3.224645801	1.75465873	1
76697	1	24	5	1	71163.09208	75354.98417	1.4	81.8	183.2	24.4	2	47.4	25901	3.399845666	1.830045172	1
68660	1	24	2	1	38474.77253	38999.21336	0.56	58.5	167.2	20.9	2	47.4	21408.6	2.464986052	2.214063507	1
77801	1	33	2	1	25882.31414	26550.74588	0.31	67.5	165.7	24.6	2	47.4	23567.5	3.308009619	2.011244298	1
75409	1	47	1	1	22696.48965	22405.41115	1.38	76.5	171	26.2	2	47.4	22818	5.414610147	2.077307389	1
82517	1	59	4	5	17824.9998	18147.63801	2.27	127.7	171.5	43.4	1	47.4	38693.7	9.131169539	1.225005621	1
78583	1	54	2	4	25643.02696	25314.15963	1.54	90.6	171.6	30.8	1	47.4	27267.3	6.054260057	1.738345931	1
75845	1	59	1	4	18463.26289	18734.42821	2.56	112.1	183.7	33.2	1	47.4	33261	6.329426456	1.425092451	1
70900	1	59	4	2	19093.00428	19032.10649	0.19	167.8	181.6	50.9	1	47.4	57063.7	10.07114382	0.830650659	1
79114	1	28	3	5	77610.83488	77145.34244	5	136.2	188.9	38.2	2	47.5	34271.4	7.842164201	1.38599532	1
79611	1	35	3	5	75016.83477	76906.14827	5	87.7	181.5	26.6	2	47.5	29745	4.038585311	1.596907043	1
80561	1	41	5	5	26373.74151	27565.28068	5	79	173.4	26.3	2	47.5	24292.7	3.984621738	1.955319911	1
82917	1	42	5	5	13409.59236	14010.32247	5	85.8	167.3	30.7	2	47.5	26327.9	5.376526474	1.804169721	1
76902	1	56	2	5	25643.02696	27394.35016	5	94.7	182.1	28.6	2	47.5	30950.3	5.077145917	1.534718565	1
75874	1	57	3	5	133545.4814	134566.9061	2.43	99.2	174.2	32.7	2	47.5	29783.7	6.689482039	1.594832073	1
63023	1	25	3	4	124820.0271	126759.8868	0.92	70.6	177.4	22.4	2	47.5	25639.4	2.232753453	1.852617456	1
77813	1	27	3	4	66875.57798	67649.3989	5	74.6	186.4	21.5	2	47.5	22819.9	2.784394627	2.081516571	1
75333	1	44	1	4	35873.49514	37717.43128	3.82	78.8	163.2	29.6	2	47.5	22892.9	5.876360662	2.074879111	1
80745	1	50	4	4	24460.26256	24903.00115	2.39	75.5	181.7	22.9	2	47.5	23483.6	3.099373166	2.022688174	1
62935	1	51	2	4	21139.30354	21566.54211	NA	82.4	164.5	30.5	2	47.5	23646.3	5.691908792	2.008770928	1
81950	1	52	4	4	24460.26256	24401.29077	3.8	101	188.4	28.5	2	47.5	31046.8	3.954469194	1.529948336	1
76174	1	21	3	3	112158.5167	114426.4336	2.35	68.8	184.6	20.2	2	47.5	22351.1	2.003853203	2.125175047	1
78765	1	33	1	3	56366.47018	57039.25089	NA	73.4	173.2	24.5	2	47.5	22325.4	3.734405835	2.127621454	1
71578	1	41	3	3	126789.5293	152250.9564	1.85	91.3	172.7	30.6	2	47.5	31057.1	4.418730954	1.529440933	1
65497	1	42	3	3	116464.8748	129540.2169	0.54	66.3	165.5	24.2	2	47.5	21586.7	4.180431787	2.200428968	1
66139	1	47	4	3	21571.31834	25887.07403	1.8	64.9	171.4	22.1	2	47.5	22981.4	2.685258896	2.066888875	1
81979	1	53	4	3	22404.70643	22350.69043	5	142	189	39.8	2	47.5	39240.7	6.970945776	1.210477897	1
81590	1	28	2	1	38818.86718	41360.65343	0.9	98.7	167.5	35.2	2	47.5	28383.1	7.441883456	1.67353108	1
78900	1	27	3	5	65105.96779	65303.26737	1.23	70.3	170.9	24.1	2	47.6	22068.2	3.802590106	2.156949819	1
75710	1	35	3	5	81850.74775	84020.19237	5	119.9	170.9	41.1	2	47.6	36298.6	7.621421131	1.311345341	1
68871	1	37	3	5	83239.67973	92023.91353	5	93.7	184.6	27.5	2	47.6	29799.6	4.097734147	1.597336877	1
69843	1	40	5	5	19184.31683	20543.82235	5	90	185.2	26.2	2	47.6	30935.2	3.358803022	1.538700251	1
62404	1	44	4	3	22009.43841	22692.20928	2.95	80.1	175.1	26.1	2	47.6	27273.7	3.702442896	1.745271085	1
77147	1	45	5	3	15971.43685	16837.01991	2.63	83.8	174.8	27.4	2	47.6	22949.8	4.518959774	2.074092149	1
83172	1	23	1	2	27116.33699	28342.43678	0.63	92.9	179.8	28.7	2	47.6	27587.1	5.045814942	1.725444139	1
65265	1	56	1	2	24595.31055	24234.41228	0.5	87.8	175.1	28.6	2	47.6	27297.8	5.126300746	1.743730264	1
64740	1	45	5	3	16903.37231	16842.3077	1.78	78.5	176.9	25.1	1	47.6	24734.1	4.136894472	1.924468649	1
69653	1	28	3	5	108410.7837	111887.4867	3.14	92.4	180.6	28.3	2	47.7	29354.4	4.014287187	1.62496934	1
75346	1	41	3	5	98711.14858	101175.9329	5	101.9	188.7	28.6	2	47.7	29900.7	4.022413001	1.595280378	1
71354	1	50	1	5	37557.94619	37666.07909	3.49	91.2	175.5	29.6	2	47.7	29025.1	4.701082245	1.643405191	1
64116	1	23	3	4	34099.5992	35276.75137	1.65	91.1	177.9	28.8	2	47.7	25916.4	4.351212199	1.840533407	1
70416	1	25	2	4	38474.77253	40200.1351	0.81	73.4	175	24	2	47.7	27959.4	2.302538152	1.706045194	1
64378	1	27	3	4	115391.1132	120921.7421	3.31	68.2	174.5	22.4	2	47.7	22415.8	3.068004281	2.127963312	1
67782	1	44	4	4	19440.79333	19514.66013	2.32	108.9	171.1	37.2	2	47.7	34676.2	6.64980147	1.375583253	1
80016	1	40	1	3	24762.30208	24780.26182	0.63	83.4	165.7	30.4	2	47.7	26207.4	6.111514626	1.820096614	1
81213	1	50	3	3	21397.45758	21905.57912	2.77	86.7	175.4	28.2	2	47.7	28014.4	4.045857089	1.702695756	1
79936	1	55	3	3	33433.99003	35210.58942	2.23	66.6	174.4	21.9	2	47.7	23805.9	3.631617863	2.003704964	1
63410	1	22	4	2	16995.64806	16598.64568	0.27	70.4	171.6	23.9	2	47.7	26517.7	2.757001087	1.798798538	1
81795	1	50	1	1	36104.72613	36440.76382	3.28	87.4	166.6	31.5	2	47.7	28703.4	5.84742071	1.661824035	1
66201	1	45	3	4	152858.5098	159455.333	2.24	94.8	180.4	29.1	3	47.8	31193.5	4.574212126	1.532370526	1
65669	1	47	3	4	152858.5098	159007.058	4.41	122.9	175.1	40.1	3	47.8	30835.8	9.085361381	1.550146259	1
81061	1	44	3	3	89621.81205	91741.54244	2.82	108.6	176.1	35	3	47.8	28467.1	7.623300741	1.679131348	1
79219	1	23	3	5	78351.78566	79223.26355	5	93	169.6	32.3	2	47.8	27082	5.743889629	1.76500997	1
66699	1	33	3	5	105412.2277	111169.022	1.88	106.7	180.4	32.8	2	47.8	30642.4	5.908158247	1.559930032	1
67826	1	51	3	5	122833.6104	128308.0219	4.34	87	179.3	27.1	2	47.8	30079.7	4.103484077	1.589111594	1
82718	1	34	3	4	17889.38376	18822.01195	1.43	60	181.8	18.2	2	47.8	22505.1	1.471365024	2.123963013	1
68964	1	20	4	3	19130.86657	19325.23563	2.95	123.2	186.3	35.5	2	47.8	38437	6.451759458	1.243593413	1
64682	1	42	3	3	133542.2129	160359.6901	2.96	99.7	175.2	32.5	2	47.8	29965.8	5.6993454	1.595151806	1
63076	1	53	4	3	21168.33083	23066.47379	0.4	90.3	172.9	30.2	2	47.8	28156	5.794179577	1.69768433	1
77806	1	23	4	2	26903.63824	26655.43228	2.84	66.8	173.2	22.3	2	47.8	23785.1	2.494333442	2.009661511	1
63571	1	36	5	2	12031.03733	12793.15838	3.99	70	165.9	25.4	2	47.8	23702.3	3.593502035	2.016681925	1
76049	1	54	3	2	57235.14026	57647.33804	2.02	88.6	181.5	26.9	2	47.8	25609.9	4.759833234	1.866465703	1
78575	1	22	3	5	90436.00364	92598.45726	0.06	83.6	171.3	28.5	2	47.9	24621.7	4.562493695	1.945438373	1
68516	1	30	4	5	28213.41945	32164.78665	3.13	79.2	176.4	25.5	2	47.9	30052.4	2.762893525	1.593882685	1
76369	1	31	3	5	16074.41433	16687.68302	2	73.4	175.8	23.7	2	47.9	21338.5	3.433788824	2.244768845	1
75063	1	34	5	5	27134.68728	28203.6688	3.05	65.3	164.1	24.2	2	47.9	22609.9	3.572692521	2.118540993	1
79005	1	44	4	5	23568.77443	23768.93199	5	92.9	182.3	28	2	47.9	30788.9	3.593222248	1.555755483	1
83721	1	52	3	5	67937.15346	68456.77185	5	79.5	176.2	25.6	2	47.9	26914.4	3.861580741	1.779716434	1
80226	1	30	3	4	18636.51241	18952.9689	1.02	73.2	182.4	22	2	47.9	24139.8	3.215979444	1.984274932	1
70605	1	56	4	4	20020.22462	20868.68338	5	89.2	180.7	27.3	2	47.9	28309.5	4.164846428	1.692011516	1
68928	1	41	4	2	19260.89285	19291.9007	NA	66.4	174.2	21.9	2	47.9	24243.2	2.260341729	1.975811774	1
76756	1	44	4	1	20887.04685	22929.9074	0.15	91.7	181.7	27.8	2	47.9	27997.5	4.817361464	1.710867042	1
83381	1	59	5	3	20045.76416	21549.39728	1.31	119.8	180.9	36.6	1	47.9	31822	8.330528653	1.505247942	1
79471	1	42	3	5	65886.97523	69729.0548	5	98.1	178.7	30.7	2	48	29272.5	6.234145145	1.639764284	1
71802	1	53	3	4	27250.10048	27216.87286	0.92	102.6	181	31.3	2	48	31387.9	6.61556243	1.529251718	1
82075	1	26	3	3	70487.25412	71302.86593	3.5	95.9	179.5	29.8	2	48	28735.8	4.945248839	1.670390245	1
81642	1	39	3	3	87214.68827	89450.86017	2.19	71.4	172.3	24.1	2	48	21430.5	3.833154822	2.239798418	1
82216	1	52	5	3	70413.34635	69719.62079	4.06	96.8	182.5	29.1	2	48	27428.9	5.230888897	1.749979037	1
70914	1	40	4	2	20568.02419	20733.95428	0.02	52.7	173	17.6	2	48	19202.4	1.580543237	2.499687539	1
63151	1	44	4	2	17212.15304	21760.36004	2.42	111.9	180.4	34.4	2	48	35861.4	5.765875721	1.338486506	1
63374	1	57	4	1	16851.3345	17374.09206	1.34	87.7	182.9	26.2	2	48	26231.6	5.336576263	1.829854069	1
80968	1	25	3	5	112158.5167	113406.0143	5	60.8	170.7	20.9	2	48.1	22441.1	1.917533549	2.143388693	1
79573	1	29	5	5	24130.82042	25585.71985	3.81	83.7	185.7	24.3	2	48.1	25864.4	3.036445074	1.859699046	1
76613	1	32	5	5	21488.3158	22603.08279	5	73.3	177.8	23.2	2	48.1	25403.4	2.96673415	1.893447334	1
75524	1	48	5	5	19866.34967	20943.02023	4.25	81.9	172.3	27.6	2	48.1	25198.2	4.494094799	1.908866506	1
71564	1	25	3	3	27374.06743	29791.86133	0.36	100.9	169.1	35.3	2	48.1	26058.8	7.412368549	1.845825594	1
75457	1	27	3	3	81969.88834	82988.30014	3.89	66.3	180.4	20.4	2	48.1	22048	2.405813811	2.181603774	1
63006	1	53	3	3	123771.4199	127443.1981	3.78	121.8	188.6	34.2	2	48.1	32683.4	6.172903096	1.471695111	1
77900	1	56	3	3	116819.332	117660.645	5	96.2	183	28.7	2	48.1	26978.1	5.170655292	1.782927634	1
80560	1	25	2	2	40079.23931	41517.42218	0.73	106.3	172.6	35.7	2	48.1	32084.1	6.710307956	1.499184955	1
71885	1	35	1	2	31045.88108	33019.80738	0.6	72.7	170.1	25.1	2	48.1	22292.6	4.229278607	2.15766667	1
68602	1	36	1	2	34997.80045	35379.10224	1.11	85.3	170.5	29.3	2	48.1	28630.2	4.580858862	1.680044149	1
68752	1	45	1	2	46745.699	51362.78262	2.26	83.8	166.4	30.3	2	48.1	21591.6	6.162993383	2.227718187	1
69339	1	22	1	1	38560.50212	39812.43256	1.09	73.7	173.1	24.6	2	48.1	26137.9	3.887979846	1.840239652	1
65164	1	42	4	2	20953.00978	22152.08859	0.3	115.4	164.8	42.5	1	48.1	30891.7	11.76727636	1.557052542	1
75139	1	44	5	1	16135.94578	18394.18813	0.02	82.1	161.9	31.3	1	48.1	24510.5	6.710157287	1.962424267	1
71218	1	33	3	5	87891.39578	92007.21609	5	100.2	190.3	27.7	2	48.2	31034.3	3.964063544	1.553120257	1
69464	1	39	3	5	105261.0965	116369.2373	5	90.4	173.8	29.9	2	48.2	28031.1	5.614095185	1.719518677	1
80793	1	41	3	5	66076.32564	69929.44683	3.17	86	178.7	26.9	2	48.2	26284.7	4.369732544	1.833766412	1
79823	1	47	4	5	24090.33515	24702.00989	5	88	177.4	28	2	48.2	31196.7	4.0718959	1.545035212	1
65752	1	21	5	4	14385.65373	15564.9668	NA	68.1	174	22.5	2	48.2	21895	2.586049253	2.201415848	1
62343	1	28	4	4	17420.97841	17615.31174	0.76	76.7	174.5	25.2	2	48.2	29873	2.832114129	1.613497138	1
74025	1	45	3	4	22855.38641	23406.33672	1.63	82.7	172.9	27.7	2	48.2	23572.6	4.747356754	2.044746867	1
77587	1	20	3	3	38066.88398	38836.6207	0	105.3	167.7	37.4	2	48.2	32137.6	7.482633107	1.499800856	1
82486	1	40	5	3	20684.80736	21201.30007	1.52	69.1	174.1	22.8	2	48.2	23116.7	3.450830945	2.085072696	1
76670	1	49	3	3	128072.1636	128881.5021	2.61	84.6	176.8	27.1	2	48.2	24824.2	4.200674531	1.941653709	1
68722	1	40	2	2	31740.38521	33170.19689	1.57	83	173.6	27.5	2	48.2	24929.8	5.238849802	1.933429069	1
75176	1	43	4	4	23482.18557	24155.3174	1.44	127.6	184.1	37.6	1	48.2	36061.5	8.052528723	1.336605521	1
83123	1	50	4	2	20755.23559	20705.19634	3.33	105.1	177.2	33.5	1	48.2	30748.7	6.349955152	1.567545945	1
75751	1	47	3	5	109286.6155	112015.4657	5	85	173.8	28.1	2	48.3	25556.6	4.820058197	1.88992276	1
70678	1	21	2	4	37235.04897	39044.59995	1.48	79.6	173.7	26.4	2	48.3	25160	3.604981016	1.919713831	1
83487	1	33	3	4	88161.95078	90498.67311	1.78	90.7	183.3	27	2	48.3	24800.8	4.710143418	1.947517822	1
67646	1	48	5	4	11113.60284	11678.10541	0.93	73.1	170.9	25	2	48.3	24366.1	3.711045223	1.982262241	1
69873	1	22	4	3	20135.92021	20700.03192	0.27	62.1	186.9	17.8	2	48.3	25316.2	1.458327824	1.907869269	1
65049	1	24	2	3	37911.43742	38428.19956	2.64	72	174.3	23.7	2	48.3	28304.6	2.69105357	1.70643641	1
77332	1	36	3	3	16701.79785	17276.50232	1.11	136.3	174.4	44.8	2	48.3	35814.4	10.7456194	1.34861955	1
77177	1	48	3	3	95638.96936	102366.0121	4.77	80.4	170.1	27.8	2	48.3	22810.9	5.195720066	2.117408783	1
71515	1	55	2	3	27735.83049	32770.47895	4.19	85.3	176.9	27.3	2	48.3	26518.1	4.415793291	1.821397461	1
78512	1	31	3	2	116361.6532	119292.2439	0.61	72.7	181.7	22	2	48.3	22404.9	2.745992264	2.155778423	1
63529	1	23	3	4	31962.32398	33458.58611	1.06	66.4	186.4	19.1	1	48.3	24241.5	2.083881509	1.992450962	1
67052	1	56	3	2	28585.87549	29232.91529	0.75	98.5	180.4	30.3	1	48.3	30698.5	5.422822921	1.573366777	1
68754	1	57	3	4	143642.3645	143888.5966	3.25	86.1	192.8	23.2	3	48.4	27377.2	3.8376881	1.767894452	1
62565	1	23	5	5	14385.65373	15533.82953	1.84	103	180.3	31.7	2	48.4	30146.1	5.825421624	1.605514478	1
67073	1	24	3	5	42894.72434	43561.36211	0.9	83.9	171.4	28.6	2	48.4	28296.8	4.312274269	1.710440757	1
70009	1	26	3	5	74929.36695	78437.05853	5	91.7	182.2	27.6	2	48.4	34320.9	3.215823912	1.410219429	1
76082	1	30	3	5	84120.65668	86974.6991	5	71.9	185.6	20.9	2	48.4	23550.6	2.173915424	2.055149338	1
80372	1	42	5	5	20919.608	22053.36062	5	77.8	170.3	26.8	2	48.4	24040.2	4.276393329	2.013294399	1
82195	1	20	3	4	35395.40898	35183.11523	NA	69.9	174.7	22.9	2	48.4	24041.1	2.74230313	2.013219029	1
68706	1	26	4	4	21022.68258	20897.3615	1.05	68.5	170.4	23.6	2	48.4	26010	2.402121777	1.86082276	1
81014	1	27	4	4	24414.52635	24189.2843	3.77	79	175.2	25.7	2	48.4	29373.7	2.719135459	1.647732495	1
68062	1	28	1	4	59682.96335	63721.06052	3.67	67.7	169.1	23.7	2	48.4	21768.7	3.342181103	2.223375764	1
77172	1	42	5	4	13161.01982	13874.29039	NA	66.8	168.7	23.5	2	48.4	20568.4	3.453791871	2.35312421	1
76051	1	50	3	4	98138.66439	98972.68327	NA	79.4	167	28.5	2	48.4	23590.9	5.427841118	2.051638556	1
81320	1	28	3	3	34070.39057	35015.23144	1.02	63.8	178.1	20.1	2	48.4	21780.1	2.45531695	2.222212019	1
81349	1	36	2	3	37176.50332	38136.61664	0.92	77.3	163	29.1	2	48.4	22681.9	4.870826349	2.133860038	1
66747	1	59	3	3	152467.088	157587.2684	3.97	135.2	174.6	44.3	2	48.4	32247.2	11.37510769	1.500905505	1
78393	1	26	4	2	24350.54274	24541.9528	0.64	98.4	172.3	33.1	2	48.4	30183.4	6.340555666	1.603530417	1
77807	1	30	4	2	23747.62421	25024.55792	1.81	88.6	172.1	29.9	2	48.4	27724.1	4.605674202	1.745773533	1
71239	1	48	3	1	148090.1956	148420.9722	1.79	74.8	183.2	22.3	2	48.4	22207.1	3.461753781	2.179483138	1
76226	1	43	5	4	25134.9952	27461.68166	1.06	93.2	189.1	26.1	3	48.5	29928.9	3.873420366	1.620507269	1
79044	1	31	5	5	18665.69477	20687.52285	2.32	81.1	173	27.1	2	48.5	25542.1	4.137531094	1.89882586	1
82126	1	56	2	5	14108.45444	13927.51598	5	70.5	173.2	23.5	2	48.5	22612.3	3.870521113	2.144850369	1
76161	1	34	3	4	18333.62584	18795.36175	1.61	121.9	174.4	40.1	2	48.5	30133	9.449495342	1.609531079	1
80587	1	36	3	4	76374.81471	78399.12035	5	77.2	171.4	26.3	2	48.5	23830.5	3.704322371	2.035206983	1
68850	1	27	1	3	52698.05363	59566.36051	1.65	100.4	175.3	32.7	2	48.5	26839.1	5.903649719	1.807065066	1
77585	1	36	1	3	39285.58853	39754.49471	1.57	128.6	179.1	40.1	2	48.5	38602.9	7.095010735	1.256382293	1
76703	1	36	3	3	19211.1342	20613.89344	2.06	96.4	186.3	27.8	2	48.5	32382.9	4.382077168	1.497704035	1
80279	1	38	3	3	58125.46435	59666.07307	5	78.6	179	24.5	2	48.5	25951	3.348331088	1.868906786	1
76935	1	43	2	3	22662.71356	23068.99538	3.05	69.4	170.8	23.8	2	48.5	24545.4	3.056502702	1.975930317	1
77845	1	46	5	3	86451.28244	94453.87114	5	106.8	169.1	37.3	2	48.5	31356.9	7.489027809	1.546709018	1
77840	1	53	2	3	13726.98563	13550.93945	NA	67.1	170.3	23.1	2	48.5	23576.1	3.464027583	2.057168064	1
81161	1	33	3	2	22634.97421	23019.3264	0.96	83	173.7	27.5	2	48.5	23117.6	4.186962152	2.097968647	1
64245	1	51	3	2	120041.9375	119895.5634	2.88	60.7	160.2	23.7	2	48.5	21515	3.765537449	2.254241227	1
67652	1	46	3	3	108408.3754	118202.8077	1.51	86.7	179.4	26.9	1	48.5	26642.2	4.940128214	1.820420236	1
77855	1	23	5	5	34771.70961	35865.08929	0.01	68.9	169.7	23.9	2	48.6	24723.8	3.027922419	1.965717244	1
67333	1	42	4	5	17602.10116	17988.96885	1.52	74.7	165	27.4	2	48.6	26225.1	4.515376029	1.853186451	1
68827	1	43	5	5	17046.25657	17889.98974	4.1	80.8	181.4	24.6	2	48.6	26261.1	3.31753933	1.850646013	1
66389	1	55	3	5	145342.53	151393.302	NA	97.3	178.7	30.5	2	48.6	26422.4	7.276031497	1.839348432	1
76635	1	59	5	5	12326.81113	12698.76587	5	66.9	170	23.1	2	48.6	21038.3	4.032950312	2.310072582	1
64351	1	32	3	4	18353.27586	19744.38877	0.81	118	173.3	39.3	2	48.6	33114.4	8.306137954	1.467639456	1
67743	1	51	4	3	16117.9913	16911.73303	0.43	71.6	179.2	22.3	2	48.6	27525.4	2.455869921	1.765641916	1
80273	1	44	3	2	80384.8376	82392.02006	4.3	79.2	177.8	25.1	2	48.6	25344.3	3.968648629	1.917590938	1
77601	1	42	3	5	57607.53214	59045.97291	3.79	107.6	174.7	35.3	1	48.6	30216.7	6.728232064	1.60838212	1
82223	1	27	1	5	51877.1191	54864.5997	5	88.7	175.6	28.8	2	48.7	29234.8	4.877848935	1.665822923	1
73658	1	35	5	5	14743.6829	15648.04048	5	71.9	172.2	24.2	2	48.7	24154.1	3.402473674	2.016220849	1
80648	1	43	3	5	98711.14858	104467.3103	4.1	84.7	192.1	23	2	48.7	29098	2.759817374	1.673654547	1
70633	1	56	3	5	123771.4199	127885.0423	5	110.9	173.8	36.7	2	48.7	28362.6	9.031074939	1.717049918	1
68084	1	20	5	4	25815.88014	26556.73573	0.14	87.5	184.4	25.7	2	48.7	35584.2	2.228321769	1.368584934	1
75835	1	31	3	4	70109.84694	72488.53115	5	78.8	175.8	25.5	2	48.7	27879.1	3.829082937	1.746828269	1
63845	1	43	3	4	28813.03804	29247.1739	1.21	90.7	168.6	31.9	2	48.7	25776.7	6.249707425	1.88930313	1
74463	1	45	3	4	101795.872	106942.6208	4.61	94.8	179.5	29.4	2	48.7	29112.7	5.202813948	1.672809461	1
75529	1	48	3	4	66076.32564	67726.22935	4.72	121.2	179.8	37.5	2	48.7	37901.2	6.791843423	1.284919739	1
63552	1	50	2	4	23431.67778	23884.31716	2	98.5	178.1	31.1	2	48.7	31104.9	6.057486109	1.565669718	1
67198	1	50	3	4	32461.79955	32721.8797	0.66	88.9	173	29.7	2	48.7	28099.2	4.952653059	1.733145428	1
66828	1	25	3	3	116839.2124	120894.2006	4.08	87.5	186.1	25.3	2	48.7	24676.1	3.056582535	1.973569567	1
75327	1	34	1	3	34519.13734	35410.62203	1.47	96.4	178.1	30.4	2	48.7	26487.7	5.057028953	1.838589232	1
66720	1	58	4	3	15044.51588	14996.53089	4.89	96.3	182	29.1	2	48.7	34298.4	4.785221383	1.419891307	1
65567	1	20	3	2	32375.32192	34954.78436	0.21	78.3	182.1	23.6	2	48.7	25573.3	3.405268598	1.904329907	1
74056	1	38	2	2	43577.79238	44097.92958	0.56	90	173.5	29.9	2	48.7	27605.2	6.041784799	1.764160376	1
76418	1	40	4	5	25060.92572	25771.30702	5	104.6	188.2	29.5	1	48.7	34735.1	4.256135831	1.402040011	1
80771	1	59	2	5	18177.76538	18444.73767	5	82.6	161.6	31.6	1	48.7	24761.3	5.645338408	1.966778804	1
68198	1	32	4	4	17371.06405	17243.51416	NA	82.8	186	23.9	1	48.7	30704.4	2.754964009	1.586091896	1
82489	1	41	5	5	16575.42474	17473.74135	5	85.1	173.2	28.4	2	48.8	28078.3	4.65237684	1.737996959	1
80144	1	50	3	5	97058.62242	97800.97682	5	91.1	186.9	26.1	2	48.8	29673.9	3.474934879	1.644542847	1
71291	1	50	3	5	182279.5017	183739.9038	1.98	76.9	173.9	25.4	2	48.8	26242.5	3.72725643	1.859578927	1
83388	1	50	3	5	143815.0768	145037.2708	5	89.2	177.9	28.2	2	48.8	26386.5	4.293187845	1.84943058	1
68112	1	52	5	5	17950.70693	18011.265	4.44	93.7	171.6	31.8	2	48.8	29681.4	5.767195619	1.644127299	1
71583	1	53	4	5	19374.41093	19463.69555	NA	71.9	172.5	24.2	2	48.8	24498.4	3.821174229	1.991966822	1
79650	1	58	3	5	105137.3524	106030.8487	5	77.3	180.7	23.7	2	48.8	24724.8	3.745509442	1.973726784	1
70223	1	47	3	4	146181.198	145805.6886	0.79	105.3	184.1	31.1	2	48.8	29293.6	5.249554377	1.665892891	1
73756	1	56	3	4	18032.60491	18162.47267	NA	75	171.3	25.6	2	48.8	23930.1	4.234865008	2.039272715	1
74251	1	20	3	3	90270.03446	93643.33638	0.98	74.6	180.6	22.9	2	48.8	25201.8	2.416058965	1.936369624	1
69974	1	22	4	3	15408.94893	15514.36886	NA	83.5	173.4	27.8	2	48.8	26320.6	4.396235255	1.854061078	1
73850	1	30	3	3	19608.43341	21052.25225	0.67	69.5	174.7	22.8	2	48.8	22742.3	2.965065693	2.145781209	1
74692	1	24	4	2	28734.57722	28469.4795	0.7	61	168.5	21.5	2	48.8	24020.8	2.249994531	2.031572637	1
71912	1	40	3	1	19633.63705	20770.13812	1.73	87.8	177.3	27.9	2	48.8	25141.7	5.177488633	1.940998421	1
71884	1	49	5	1	11601.88295	11708.54969	NA	71.5	167.7	25.4	2	48.8	24631.5	4.120769116	1.981202931	1
69906	1	42	1	1	41410.39303	40802.75935	1.07	94.9	170.4	32.7	1	48.8	30383.9	5.636717669	1.606113764	1
69324	1	42	3	4	153755.3928	158780.1377	5	86.7	184.3	25.5	2	48.9	26900.2	4.484314252	1.817830351	1
65320	1	39	3	3	109181.5663	114466.2706	0.98	93.2	183.9	27.6	2	48.9	32382.2	4.040338349	1.510088876	1
73795	1	59	3	3	139320.8556	146724.0207	5	81.7	165.3	29.9	2	48.9	23120.8	6.439287213	2.11497872	1
82283	1	48	1	1	27688.68443	27579.84373	NA	109.2	179.3	34	2	48.9	31279.3	6.330717021	1.563334218	1
64228	1	44	3	3	146181.198	184923.7778	5	112.8	174.6	37	1	48.9	33925.8	7.809538837	1.441380896	1
77952	1	27	5	5	20492.14132	21390.34193	3.97	78.3	167.3	28	2	49	24712.1	4.318260591	1.98283432	1
66304	1	30	3	5	114838.6717	120356.9194	5	101.9	185.5	29.6	2	49	36991.9	4.110371659	1.324614307	1
78422	1	52	4	5	15676.44382	16074.48248	NA	85.1	178.5	26.7	2	49	31767.6	3.074416252	1.542452058	1
81985	1	21	3	4	79090.12739	80005.28352	5	63.1	174.5	20.7	2	49	22034.3	1.999942889	2.223805612	1
78479	1	28	3	4	47804.22523	49606.48481	2.36	72.8	175.4	23.7	2	49	25116.5	3.199814817	1.950908765	1
83358	1	37	4	4	22404.75166	24388.15426	3.84	113.1	175	36.9	2	49	36063	7.483040255	1.358733328	1
71183	1	38	3	4	107347.6397	117795.7154	1.17	71.4	177.8	22.6	2	49	26037.6	2.601820232	1.881893877	1
68133	1	44	2	4	33029.27284	33302.55693	1.52	84	173.3	28	2	49	24201.5	5.300459568	2.024667892	1
76969	1	52	3	4	100925.097	99930.76388	3.81	77.7	185	22.7	2	49	24490.8	3.847731086	2.000751303	1
75842	1	23	5	3	30261.75031	33112.1919	NA	76.1	168.3	26.9	2	49	23744.4	4.597797181	2.06364448	1
75591	1	38	1	3	34519.13734	35410.62203	1.58	91.5	169.6	31.8	2	49	25360	6.23056701	1.932176656	1
83271	1	21	3	2	61661.50647	62347.34457	2.27	76.6	175.5	24.9	2	49	24144.5	3.515077223	2.0294477	1
69603	1	26	1	2	35669.2076	40318.09019	0.81	70.7	171.1	24.2	2	49	24463.5	3.041147318	2.002984037	1
78797	1	37	1	2	49350.71611	50625.23834	3.79	78.1	170.4	26.9	2	49	26753.8	4.281864014	1.831515523	1
76996	1	36	1	1	35598.68943	36518.05443	1.04	70.2	166.9	25.2	2	49	23253	3.569063812	2.107254978	1
68918	1	55	1	1	22446.30804	22401.21034	NA	89.7	177.9	28.3	2	49	28243	4.729833175	1.734943172	1
67273	1	44	1	1	31740.38521	31855.80776	0.78	77.3	166.5	27.9	1	49	24306.6	4.150856219	2.015913373	1
65971	1	30	3	5	80069.37347	86138.34667	1.31	77.1	176.5	24.7	2	49.1	26440	3.417434844	1.857034796	1
70788	1	34	5	5	11793.15105	11949.56871	2.5	69.6	171.7	23.6	2	49.1	21835.2	3.212525968	2.24866271	1
79793	1	52	3	5	112101.2559	112908.5901	3.58	75.5	185.5	21.9	2	49.1	26247.5	2.599492795	1.870654348	1
80200	1	57	3	5	147814.7934	150762.3732	5	102.3	188	28.9	2	49.1	28405.3	5.319923871	1.728550658	1
68694	1	57	4	5	16589.30843	16584.966	5	91.4	173.1	30.5	2	49.1	27037.8	5.264106869	1.815976152	1
62763	1	29	3	4	110931.9647	116248.8693	5	98.4	176	31.8	2	49.1	28684.7	6.276931721	1.71171391	1
68978	1	39	3	4	113559.3631	120841.4243	5	110.9	175.3	36.1	2	49.1	29941	6.365807404	1.639891787	1
67000	1	49	4	4	18533.04964	19320.83778	4.59	87.7	177.9	27.7	2	49.1	26876.3	4.753914775	1.826888374	1
76867	1	51	4	4	19683.28191	20247.51574	5	75.1	170.9	25.7	2	49.1	23216.5	3.530492235	2.114875197	1
79198	1	46	2	3	26654.6478	26673.98002	0.58	94	184.3	27.7	2	49.1	27623.2	4.633040689	1.777491384	1
80002	1	55	3	3	108103.3503	110670.4609	1.79	103.6	167.4	37	2	49.1	32498.1	7.359779554	1.510857558	1
68669	1	51	3	2	27140.40467	27611.03475	0.08	93.9	179.1	29.3	2	49.1	28335.7	5.207284536	1.732796437	1
66083	1	21	3	1	36038.26662	37278.43838	0.3	66.4	172.4	22.3	2	49.1	23435.3	2.810571238	2.095129996	1
74928	1	50	1	2	17790.46606	18704.9151	2.59	87.6	167.8	31.1	3	49.2	25116.9	5.95332443	1.958840462	1
78282	1	32	5	5	16870.91643	18602.33554	5	90.4	188.6	25.4	2	49.2	29637	4.341524299	1.660087053	1
71229	1	48	5	4	12066.38159	12177.3189	0.82	67.9	168.8	23.8	2	49.2	20955	3.617933105	2.347888332	1
70114	1	39	5	3	14221.33059	18275.9891	NA	59	168.9	20.7	2	49.2	20465.1	2.973084846	2.404092821	1
76960	1	59	5	3	14563.44508	15524.66322	0.84	63.5	177.1	20.2	2	49.2	19753.6	2.939945399	2.490685242	1
74695	1	53	4	2	26052.93111	25990.11952	0.61	88	175.2	28.7	2	49.2	27079.5	5.738960811	1.816872542	1
65761	1	31	3	5	67671.21344	73410.27787	5	77.7	183.2	23.2	2	49.3	28891.4	3.116397903	1.706390137	1
63918	1	49	3	5	152858.5098	157853.9444	NA	93.3	178	29.4	2	49.3	29951.5	4.795312982	1.645994358	1
75840	1	52	3	5	120938.4071	121809.385	5	91.3	181.3	27.8	2	49.3	26370.1	5.256673467	1.86954164	1
66889	1	59	3	5	19541.66768	22573.12843	0.36	75.8	184.8	22.2	2	49.3	26171.4	2.903852783	1.883735681	1
69630	1	23	1	4	33592.25959	34050.14801	0.51	80.7	169.9	28	2	49.3	29735.8	3.254532582	1.657934207	1
65485	1	42	3	4	30407.48984	32596.44172	1.03	118.8	173.6	39.4	2	49.3	34033.5	8.413883246	1.44857273	1
80368	1	46	3	4	98031.98342	100479.8092	4.64	77.5	168.8	27.2	2	49.3	23731.7	3.884223808	2.077390157	1
78742	1	53	3	4	104153.9981	104904.0975	5	73.7	170	25.5	2	49.3	23338.4	4.590885116	2.112398451	1
66847	1	31	5	3	16505.26873	17550.81554	4.32	70.6	168.7	24.8	2	49.3	23178.1	3.144577949	2.127007822	1
77483	1	45	3	3	18644.24454	19109.78508	0.88	89.4	186.9	25.6	2	49.3	27366.9	3.41416247	1.801446273	1
63746	1	49	4	3	28542.42107	29427.85637	0.73	72.1	168.9	25.3	2	49.3	29922.5	3.005024418	1.647589606	1
78934	1	20	3	2	65583.61983	66342.49142	4.48	71.4	178.8	22.3	2	49.3	24239.5	2.388464842	2.033870336	1
68763	1	26	2	2	35338.97255	37196.45724	0.81	78.1	175	25.5	2	49.3	24727.2	3.899066107	1.993755864	1
66189	1	47	1	2	31640.29651	32716.96871	NA	66.5	164.5	24.6	2	49.3	21102.6	4.198035474	2.336205017	1
77717	1	48	5	4	62857.96075	66523.40882	0.65	131.7	185.7	38.2	1	49.3	34401.7	7.718974349	1.433068715	1
75725	1	24	3	5	69766.05566	69347.61445	0.86	72.6	176.5	23.3	2	49.4	24834.4	3.050696601	1.989176304	1
69732	1	33	5	5	12327.76174	13173.33937	0.93	78.9	166.9	28.3	2	49.4	23053.9	4.685205857	2.142804471	1
63119	1	37	3	5	84933.77217	92023.10203	5	72.2	174.6	23.7	2	49.4	25739.4	3.499516049	1.919236657	1
70911	1	59	3	5	146786.5063	147038.1281	5	84	185.3	24.5	2	49.4	23624.2	4.614301444	2.0910761	1
74037	1	20	1	4	44138.30432	45722.1406	0.89	63.6	172.8	21.3	2	49.4	22460.9	2.195550029	2.199377585	1
71365	1	22	5	4	21763.20903	22385.50454	1.38	79.1	163.2	29.7	2	49.4	23076.7	4.528863365	2.14068736	1
69196	1	27	5	4	32866.0119	33575.90563	NA	89.1	174.6	29.2	2	49.4	25685.3	4.812897906	1.923279074	1
66716	1	30	4	4	21317.28317	21013.42242	0.65	86.1	176.5	27.6	2	49.4	31846.7	3.195577931	1.551181127	1
67774	1	34	3	4	16905.96158	17390.15701	1.6	75.4	178.3	23.7	2	49.4	24768.6	3.685270651	1.994460729	1
77898	1	40	4	4	33692.33693	33611.10733	0.84	84.4	171.1	28.8	2	49.4	24528.4	6.083863913	2.013991944	1
73595	1	58	2	4	25352.86864	25027.72254	3.09	96	175.3	31.2	2	49.4	29460.5	6.72923605	1.676821507	1
64363	1	22	5	3	14313.34597	17701.11498	3.53	89.2	168.5	31.4	2	49.4	30665.2	5.590043361	1.61094661	1
71036	1	29	3	3	105262.341	110623.0173	3.67	96.3	176.2	31	2	49.4	27827.9	5.554347529	1.775196835	1
82380	1	44	3	3	100857.7012	108122.1629	4.55	92.2	184.6	27.1	2	49.4	27401.7	5.213801247	1.802807855	1
65156	1	44	3	3	31053.11628	31557.85078	1.84	70.9	179.4	22	2	49.4	25630.8	2.733561932	1.927368635	1
68570	1	49	3	3	23465.60415	23669.64066	1.19	75.3	180.2	23.2	2	49.4	23816.9	3.061945908	2.074157426	1
75882	1	54	3	2	114630.8381	115456.3899	5	96.2	185.2	28	2	49.4	28348.6	5.267495812	1.742590463	1
63426	1	58	3	2	32720.69734	33802.42805	1.19	83.3	175.9	26.9	2	49.4	26157.4	5.461343056	1.888566906	1
64784	1	21	4	1	20135.92021	21074.9786	0.76	77.3	171.8	26.2	2	49.4	29961.9	2.656568657	1.648760593	1
63264	1	32	5	1	20963.41419	21636.1823	0.74	66.5	169.2	23.2	2	49.4	23185.6	2.989681337	2.130632807	1
82335	1	52	3	4	113503.3672	114320.7992	3.5	111.3	184	32.9	1	49.4	31793.3	6.435919885	1.55378649	1
80543	1	28	5	5	22471.73243	23128.37703	5	61.9	163.5	23.2	2	49.5	20600.2	3.093200765	2.402889292	1
80237	1	59	3	5	135541.8609	136578.5549	5	93.4	186.8	26.8	2	49.5	30154.9	4.620620144	1.641524263	1
74932	1	32	5	4	26389.73293	27531.71599	NA	83.5	175.6	27.1	2	49.5	27851.7	4.033596557	1.777270328	1
75049	1	59	3	4	98336.09871	99044.29862	NA	101.7	181.1	31	2	49.5	29156.4	6.839396672	1.697740462	1
76030	1	32	4	5	21679.51157	22845.24078	3.4	71.9	172.4	24.2	2	49.6	27079	2.74955953	1.831677684	1
82225	1	55	1	5	25581.12796	26109.97456	3.48	110.2	175.2	35.9	2	49.6	29362.3	9.251971473	1.689240965	1
75742	1	37	2	4	36372.39955	39201.17799	2.97	91.2	173.7	30.2	2	49.6	28936.8	5.347292715	1.714080341	1
63281	1	40	1	4	35406.97294	35699.93011	1.21	75.9	161.6	29.1	2	49.6	24586.9	4.258106222	2.017334434	1
73884	1	43	1	4	34787.69172	34650.94573	3.82	92	173.2	30.7	2	49.6	27250.3	6.288304345	1.820163448	1
63159	1	48	3	4	37724.15502	39553.56554	1.16	122.1	180.1	37.6	2	49.6	32926.4	8.041289565	1.506390009	1
70950	1	50	2	4	34422.30271	34961.63757	0.4	69.9	172.6	23.5	2	49.6	22512.2	3.457124519	2.203249793	1
67817	1	55	3	4	35958.8757	36129.28596	0	89.6	173	29.9	2	49.6	26773.2	5.759048992	1.852598868	1
64000	1	31	4	3	17879.02313	20112.69426	NA	99.1	176.5	31.8	2	49.6	31893.7	5.857923452	1.555166067	1
80713	1	38	4	3	18907.95367	19924.65342	2.72	95.9	175.5	31.1	2	49.6	31668.6	5.286729309	1.566220168	1
80202	1	49	3	3	125347.224	132656.6202	1.81	73.9	169.3	25.8	2	49.6	20536.1	4.029899623	2.415258983	1
83078	1	32	3	5	72407.9788	74327.14392	4.61	99.5	181.1	30.3	2	49.7	34394.9	4.942213085	1.444981669	1
75666	1	37	4	5	26031.26631	27730.808	5	87.4	173.3	29.1	2	49.7	32645.5	3.864512951	1.522415034	1
62544	1	42	4	5	18533.04964	19320.83778	4.86	73.3	169.3	25.6	2	49.7	26376.8	3.566050072	1.884231597	1
83633	1	45	3	5	98994.79787	100525.2061	5	96.7	180.4	29.7	2	49.7	27277.6	4.930710978	1.822007801	1
80505	1	46	3	5	100857.0431	103375.4097	5	89.8	186	26	2	49.7	28599.6	3.802695177	1.737786542	1
63713	1	52	3	5	127000.8529	126845.9934	5	83.1	177.6	26.3	2	49.7	25237.5	4.678196009	1.969291729	1
65799	1	21	5	4	15572.11754	16108.23136	4.44	86.2	175.7	27.9	2	49.7	28959.2	3.701248162	1.71620763	1
67184	1	42	1	4	31640.29651	31176.02393	5	95.3	171.2	32.5	2	49.7	29363.3	5.950932947	1.692589048	1
68293	1	54	3	4	191792.0991	199776.6186	1.98	91.1	179.6	28.2	2	49.7	29960.6	4.39329919	1.658845283	1
66996	1	22	4	3	25651.89217	25827.38892	5	71.3	173.3	23.7	2	49.7	26318.1	2.373924135	1.888434195	1
65742	1	30	1	3	34887.43995	35069.15459	5	63.5	163.8	23.7	2	49.7	18121.8	3.961451065	2.742553168	1
67699	1	32	4	3	18544.00394	20254.97131	3.24	89.5	183.6	26.6	2	49.7	33373.2	3.358803022	1.489218894	1
62502	1	35	4	3	14739.89606	14808.93904	0.42	118.8	180.4	36.5	2	49.7	36437.5	5.908158247	1.363979417	1
82776	1	37	5	3	18665.69477	20581.3074	2.16	78.6	182.6	23.6	2	49.7	25092.9	3.672142553	1.980639942	1
69778	1	42	1	3	31640.29651	31576.72683	4.21	90.7	174.4	29.8	2	49.7	28015.8	5.396727169	1.773998958	1
80304	1	43	1	3	36832.4584	37319.14469	1.06	86.4	177.7	27.4	2	49.7	25344.2	4.876890775	1.961000939	1
69701	1	52	4	3	17636.92303	17665.31648	2.57	78.9	179.9	24.4	2	49.7	27173.5	3.944682636	1.828987801	1
73678	1	51	3	2	22004.08417	22191.08306	1.02	100.1	172.3	33.7	2	49.7	28714.1	6.810708254	1.730856966	1
80547	1	55	4	2	29574.73667	29503.43429	2.67	75	179.7	23.2	2	49.7	23554.7	2.700689689	2.109982297	1
63927	1	37	1	1	34997.80045	34733.66098	0.46	87.3	179.8	27	2	49.7	24758.2	4.6965845	2.007415725	1
74001	1	48	4	4	18058.79287	18570.69051	0.86	134.1	177.8	42.4	1	49.7	35229	10.45127671	1.410769536	1
63496	1	58	3	3	124170.6039	125419.7361	2.57	93.5	189.5	26	1	49.7	28538.4	3.88275023	1.741513189	1
74449	1	37	4	5	25096.53842	26446.00461	5	91.1	168.7	32	2	49.8	28381.5	5.067951917	1.75466413	1
75763	1	32	2	4	52907.76226	53539.26041	1.17	94.3	179.5	29.3	2	49.8	26210.5	4.469405672	1.900001908	1
69027	1	37	3	3	96536.93194	99301.79931	4.2	83.9	171.8	28.4	2	49.8	28032.2	4.901284733	1.776528421	1
83510	1	54	4	3	27119.67943	27660.84406	0.97	107.7	181.3	32.8	2	49.8	38083.2	6.082746284	1.307663222	1
74764	1	31	3	2	20075.30087	21115.13332	0.43	58.9	173.7	19.5	2	49.8	21490.9	2.30936285	2.317259863	1
64222	1	39	3	5	105902.2515	110971.2706	3.51	79.4	178.4	24.9	2	49.9	26620.8	3.668774392	1.874474095	1
62847	1	44	2	5	33514.64315	35491.26293	5	94.6	188.9	26.5	2	49.9	29647.6	3.544332502	1.683104197	1
71295	1	25	3	4	110218.9706	129453.5406	3.21	57.3	165.7	20.9	2	49.9	20705.4	2.411820025	2.409999324	1
63841	1	27	1	4	59682.96335	63721.06052	4.76	103.2	176.6	33.1	2	49.9	28261.6	5.929317717	1.765646673	1
70133	1	30	3	4	20891.98083	21490.33791	0.09	63.5	165.6	23.2	2	49.9	23051.1	2.981829183	2.164755695	1
83128	1	35	4	4	19048.33405	20072.5822	NA	103.3	184.4	30.4	2	49.9	34249	5.349512354	1.456976846	1
74963	1	39	3	4	19790.82958	20976.26762	1.02	63.9	160.4	24.8	2	49.9	20271.4	4.125207053	2.46159614	1
71123	1	41	4	4	23824.06532	24171.12462	3.6	99.7	181.2	30.4	2	49.9	27746.5	4.603522231	1.798425027	1
82841	1	45	5	4	22786.74631	24021.68978	2.52	68	163.7	25.4	2	49.9	22779.3	3.398991357	2.190585312	1
80214	1	46	2	4	23307.67563	23789.52244	NA	69.1	181.2	21	2	49.9	24744	2.419002135	2.016650501	1
80732	1	52	1	4	21353.6753	21667.29138	1.13	91.4	181.4	27.8	2	49.9	27543.4	4.84969511	1.811686284	1
69405	1	59	3	4	152467.088	155127.2029	2.17	86.6	176.5	27.8	2	49.9	25674.4	5.338372857	1.943570249	1
63171	1	20	5	3	9162.933592	9412.398479	0.65	77.6	177.3	24.7	2	49.9	26152.7	3.438485463	1.908024793	1
77381	1	28	3	3	37433.31518	37898.39487	1.22	86.6	187.1	24.7	2	49.9	31692.3	3.26406791	1.574514945	1
71101	1	51	3	2	19541.66768	20187.70592	0.75	100.9	173.8	33.4	2	49.9	27852.7	7.33742421	1.791567783	1
69724	1	58	3	2	28585.87549	28917.98301	1.2	77.6	176.6	24.9	2	49.9	23817.7	4.353017631	2.095080549	1
70792	1	30	2	1	27605.1961	27396.85096	0.52	67.2	160.8	26	2	49.9	22895.6	4.186436566	2.179458062	1
64611	1	50	4	5	17206.32043	17271.69718	3.06	138.4	173.8	45.8	1	49.9	36846.7	10.39235331	1.354259676	1
67214	1	39	3	5	99283.36076	103932.6494	5	88.5	183.6	26.3	2	50	30634.4	3.297715974	1.63215209	1
78739	1	53	3	5	139320.8556	140324.2208	5	79.2	173.7	26.2	2	50	24857.7	3.694069657	2.011449169	1
68477	1	21	4	4	16386.19068	20296.9704	1.84	60.9	162.5	23.1	2	50	25759.1	2.45607195	1.941061605	1
73916	1	27	3	4	28531.66253	29095.03369	0.97	82.8	159.8	32.4	2	50	21702.5	7.257874564	2.303882041	1
83363	1	28	3	4	45052.85481	45553.96103	0.92	89.5	180.3	27.5	2	50	26510.4	4.291589524	1.886052266	1
68592	1	34	4	4	24793.72095	26072.3402	3.25	73.5	172.9	24.6	2	50	25905.7	3.181569119	1.930077164	1
82692	1	39	3	4	16117.09677	16530.33678	0.46	65.2	181	19.9	2	50	21879.7	2.44579222	2.285223289	1
77528	1	40	5	4	13262.99714	13981.79445	5	82.1	171.1	28	2	50	25730.8	4.901713079	1.94319648	1
64981	1	46	3	4	19436.02609	20775.48448	0.8	81.5	172.5	27.4	2	50	26746.3	5.142326763	1.869417452	1
69295	1	49	3	4	28813.03804	30658.10961	1.2	91.5	173	30.6	2	50	24429.8	5.519754136	2.046680693	1
64632	1	21	2	3	51858.38322	54820.449	4.63	101.2	181.9	30.6	2	50	33406.1	4.52308412	1.496732633	1
67175	1	49	3	3	31540.02266	31610.47094	NA	88.7	175.3	28.9	2	50	26812.7	5.036159157	1.864787955	1
63531	1	32	1	1	54969.4307	54554.55903	NA	68.9	156.8	28	2	50	21608.6	5.430728734	2.313893542	1
69449	1	46	4	4	19260.89285	19877.96263	NA	121.3	179.1	37.8	1	50	32653.5	9.248337807	1.531229424	1
78733	1	27	3	5	62218.05895	63705.78133	2.61	82.7	171.1	28.2	2	50.1	24741.2	4.838438978	2.024962411	1
79164	1	33	5	5	19590.59098	20931.86875	5	155.8	176.1	50.2	2	50.1	40330.5	13.05047403	1.242236025	1
75590	1	45	5	5	20837.12278	21778.52307	5	64.7	170.1	22.4	2	50.1	21642	2.695597976	2.314943166	1
68279	1	20	5	4	14424.96162	15273.97578	2.01	70.3	167.9	24.9	2	50.1	24318.6	3.286482179	2.060151489	1
69625	1	29	3	4	111450.8272	113182.9127	5	89.8	183.8	26.6	2	50.1	29293.5	3.894059896	1.710277024	1
68119	1	30	4	4	30195.36238	34424.30614	4.59	85.2	186.6	24.5	2	50.1	29571.3	3.717371099	1.694210265	1
65915	1	37	1	3	30626.58162	36447.66992	0.58	79.5	173.2	26.5	2	50.1	24716.8	4.738607805	2.026961419	1
81957	1	49	4	3	40357.63308	40260.33397	3.49	110.6	176.6	35.5	2	50.1	33945.3	6.863010423	1.475903881	1
68152	1	56	4	3	16287.78087	16737.88881	4.86	109.3	173.5	36.3	2	50.1	33085.1	7.834995914	1.514276819	1
80523	1	52	1	1	11660.57483	11669.03208	0.31	75.2	175.8	24.3	2	50.1	26056.7	3.337490598	1.922730046	1
76859	1	32	5	3	25894.09061	27482.39912	3.33	75	161	28.9	2	50.2	22639.6	5.371722419	2.217353663	1
82856	1	44	5	3	81333.53874	81847.51741	1.19	92.6	172.3	31.2	2	50.2	25012.1	6.538243411	2.007028598	1
70971	1	39	3	4	20486.98745	21605.82703	0.6	163.4	178.6	51.2	1	50.2	42542.6	11.91292158	1.1799937	1
78251	1	40	1	2	34700.13556	34563.73373	0.9	99.8	175.5	32.4	1	50.2	31636.8	5.754273416	1.586759723	1
67200	1	30	3	5	97074.46503	101633.5343	4.41	86.6	180.2	26.7	2	50.3	27251.6	3.806412204	1.845763185	1
80692	1	37	3	5	85650.12316	87920.26979	5	73.8	179	23	2	50.3	27196.9	2.95928788	1.849475492	1
70996	1	41	2	5	49072.97676	48585.71497	5	70.2	171.6	23.8	2	50.3	22106.6	3.25015846	2.275338587	1
82664	1	48	3	5	98711.14858	101175.9329	NA	79.9	180.9	24.4	2	50.3	26834.8	3.31226658	1.874431708	1
73667	1	24	3	4	31174.07474	32349.36363	0.65	88.2	174.2	29.1	2	50.3	25793.3	4.499076356	1.950118829	1
68337	1	36	1	4	41241.2246	42341.92755	3.04	131.3	186.8	37.6	2	50.3	32745.7	8.919190459	1.536079546	1
80410	1	47	1	4	28835.45047	30317.62356	NA	85.3	177.7	27	2	50.3	22054.5	5.387141228	2.280713687	1
63223	1	59	3	4	174520.7853	174307.982	3.21	103.7	177.7	32.8	2	50.3	30528.7	6.56659324	1.647629935	1
77556	1	24	4	3	28357.25745	28580.16271	1.26	102.4	188.3	28.9	2	50.3	33746.2	5.156619987	1.490538194	1
77070	1	30	3	3	22764.00177	24127.52792	1.05	66.2	168.3	23.4	2	50.3	25302.9	3.068251486	1.987914429	1
66261	1	52	3	3	166897.2012	169896.2362	0.9	83	171.2	28.3	2	50.3	25263.8	4.373853947	1.990991062	1
63380	1	47	3	2	126789.5293	134450.1536	1.74	77.9	180.5	23.9	2	50.3	24755.8	3.953718554	2.031847082	1
82288	1	55	3	2	35337.37471	37215.11525	1.29	76.1	180.8	23.3	2	50.3	23073.6	3.505188017	2.179980584	1
67411	1	43	2	1	27127.17615	26729.12666	1.48	99.9	169.1	34.9	2	50.3	31344	6.708755178	1.604772843	1
65447	1	44	4	3	18841.13494	20530.60058	5	95.5	178.4	30	1	50.3	31164.6	5.601543983	1.614010769	1
65711	1	46	5	3	11113.60284	11073.45418	NA	77.5	167.5	27.6	1	50.3	25980.2	5.24000826	1.936089791	1
71569	1	56	1	1	22446.30804	22116.94307	1.38	83.2	169.4	29	3	50.4	23669.4	5.36917731	2.129331542	1
62524	1	23	3	5	91704.59836	93129.80274	3.67	72.8	174	24	2	50.4	28061.3	2.866209275	1.796067894	1
76088	1	27	3	5	91370.70987	92427.96527	5	81	177.8	25.6	2	50.4	23160	3.285260632	2.176165803	1
71155	1	41	3	5	117676.1789	119449.246	5	95.3	187.4	27.1	2	50.4	32643.5	3.947105986	1.543952088	1
64281	1	44	2	5	34000.72205	33736.711	3.52	109.4	172.9	36.6	2	50.4	31105.7	7.685189171	1.620281813	1
76084	1	48	2	5	26850.65863	26745.11211	4.67	91.2	171.9	30.9	2	50.4	26420	5.634880802	1.907645723	1
82756	1	55	3	5	56499.57937	56979.73382	5	68.2	168.7	24	2	50.4	22876.2	3.750419173	2.203163113	1
75848	1	59	3	5	139320.8556	140324.2208	5	112.9	182.7	33.8	2	50.4	30740.5	6.387510974	1.639530912	1
65223	1	20	4	4	25815.88014	26556.73573	NA	113.3	173.1	37.8	2	50.4	40881	6.227723665	1.232846555	1
75071	1	33	5	4	18074.66503	19012.33926	1.27	99.8	168	35.4	2	50.4	30440.6	6.726373572	1.655683528	1
73676	1	44	3	4	100857.7012	106739.0353	2.73	109.6	170.8	37.6	2	50.4	27598.6	8.114169833	1.826179589	1
79314	1	55	3	4	112101.2559	110996.8132	5	105.2	181.2	32	2	50.4	28695.3	5.908588756	1.756385192	1
62475	1	22	3	3	36750.68272	37321.83438	0.05	75.3	171	25.8	2	50.4	25824.8	3.315035761	1.951612404	1
81348	1	21	2	2	32327.33621	33487.35377	1.25	65.2	170.7	22.4	2	50.4	23081.2	2.96655097	2.183595307	1
67425	1	37	1	2	41241.2246	41716.3162	1.03	83.2	173.1	27.8	2	50.4	25701.7	4.380127023	1.960959781	1
65310	1	40	3	2	27356.08054	28721.12408	1.21	137.3	174.3	45.2	2	50.4	36241.9	10.41067763	1.390655567	1
78508	1	51	3	2	114436.3422	120517.2059	3.05	93.7	176.3	30.1	2	50.4	24933.3	7.148999623	2.021393077	1
71324	1	35	2	1	38923.1403	40970.69743	2.46	94.7	178.2	29.8	2	50.4	31672.3	4.590117365	1.591295864	1
82367	1	35	1	1	49478.32358	55098.72191	NA	67.6	155.8	27.8	2	50.4	23074.8	5.002026456	2.184200946	1
83414	1	47	1	1	31767.70521	31360.28995	5	103	167.2	36.8	2	50.4	27662.5	8.595589997	1.821961139	1
66712	1	31	5	5	14221.33059	14963.40651	NA	89.6	186	25.9	1	50.4	29590.3	3.930253381	1.703260866	1
68135	1	50	5	4	16590.07498	17115.36835	5	86.2	170.8	29.5	3	50.5	25890.8	5.657782241	1.950499791	1
79369	1	30	5	3	15063.58016	16192.12218	1.55	67.9	169	23.8	2	50.5	21210.6	4.156707416	2.380885029	1
80693	1	30	1	3	56976.20196	58175.71423	4.14	62.3	169	21.8	2	50.5	23265.3	2.645424984	2.170614606	1
64610	1	54	3	3	141773.3633	145979.1835	5	87.7	179.8	27.1	2	50.5	25894.7	4.948462615	1.950206027	1
69647	1	36	3	2	113559.3631	116811.7617	3.44	86.1	171	29.4	2	50.5	24436	5.414610147	2.066623015	1
80632	1	57	3	3	113750.8359	119795.2735	3.84	78.2	176	25.2	1	50.5	23838.7	4.451110826	2.118404108	1
62822	1	33	3	5	114838.6717	118127.7104	1.38	81.9	180.8	25.1	2	50.6	25237.6	3.505188017	2.004945003	1
71625	1	39	3	5	18353.27586	20139.5882	0.76	106.4	177.2	33.9	2	50.6	29599.3	7.511494329	1.709499887	1
78611	1	21	4	4	40758.69895	40382.66982	3.49	72.7	177.3	23.1	2	50.6	29744.7	2.163583641	1.701143397	1
77780	1	50	4	4	21710.51004	21658.1677	3.37	70.9	170.6	24.4	2	50.6	22282.2	3.75169591	2.270870919	1
68140	1	30	4	3	19008.0832	18737.13825	0	76.9	175.7	24.9	2	50.6	29876.8	2.301788884	1.693621807	1
80646	1	34	4	3	21155.95808	23050.02906	1.13	94.3	179.3	29.3	2	50.6	32146.3	4.76621628	1.574053624	1
63305	1	37	3	3	16905.96158	17390.15701	1.18	92.7	186.2	26.7	2	50.6	29770.1	3.348735795	1.699691973	1
70317	1	51	5	3	12813.51963	13398.27881	1.61	76.8	168.1	27.2	2	50.6	24089.2	4.624563458	2.100526377	1
83569	1	53	3	3	35337.37471	35591.86849	1.02	76.6	166.5	27.6	2	50.6	23697	4.561229178	2.135291387	1
71423	1	27	5	2	12540.57549	12881.99816	NA	62	175.5	20.1	2	50.6	21638.7	1.917844795	2.338402954	1
82615	1	57	4	4	23383.03441	23581.61458	5	103.2	173.9	34.1	1	50.6	31444.4	7.121469901	1.609189554	1
80263	1	52	3	2	28883.53646	28598.97042	0.84	128.8	182.2	38.8	1	50.6	33324.6	9.672553088	1.51839782	1
77241	1	27	2	5	36342.69931	38695.98043	4.63	71.4	166.9	25.6	2	50.7	26561.7	3.454821645	1.90876337	1
69943	1	40	3	5	105141.8124	109679.3547	5	79.5	166.9	28.5	2	50.7	27291.1	4.246712751	1.857748497	1
74454	1	45	5	5	12994.26973	15138.7894	5	78	171.7	26.5	2	50.7	26301.2	3.529684937	1.9276687	1
76248	1	50	4	5	25741.76898	25679.70758	3.58	99.8	178.2	31.4	2	50.7	33563.5	4.495590323	1.510569517	1
77054	1	54	5	5	15902.41812	16147.44594	5	69.9	167.8	24.8	2	50.7	21909.4	4.247847553	2.314075237	1
63759	1	56	3	5	90969.33076	95023.6246	4.86	79.3	190.9	21.8	2	50.7	24786.7	2.477397551	2.045451795	1
64694	1	23	2	4	44887.23462	46900.15761	2.6	105.2	179.6	32.6	2	50.7	33627	5.432883606	1.507717013	1
75032	1	23	3	4	30226.34871	30045.05783	1.71	67.6	176.9	21.6	2	50.7	25514	2.043609344	1.987144313	1
71863	1	38	3	4	67281.36485	72381.05257	5	122.8	184.8	36	2	50.7	36778.8	6.302999478	1.378511534	1
73843	1	42	5	4	18336.45738	19164.88012	1.25	79.8	167.9	28.3	2	50.7	25970.9	4.689497125	1.952184945	1
79442	1	45	3	4	125347.224	128477.1021	2.41	82.3	176.2	26.5	2	50.7	23140.9	4.296781569	2.190926023	1
74990	1	47	3	4	29993.6198	30183.1613	0.62	82.1	176.7	26.3	2	50.7	27895.9	3.944337913	1.817471385	1
64782	1	50	3	4	29250.6633	29731.56283	0.81	64.8	175.6	21	2	50.7	20738.5	2.612289198	2.444728404	1
76534	1	52	3	4	14583.77767	14440.09554	1.11	105.4	178.5	33.1	2	50.7	31146.8	6.157310888	1.627775566	1
74641	1	33	5	3	15030.18271	15365.18075	4.77	97.2	176.6	31.2	2	50.7	34724.6	4.00691879	1.460060015	1
76377	1	36	3	3	19211.1342	20206.20575	1.77	73.4	172.3	24.7	2	50.7	23798	4.052816436	2.130431129	1
75382	1	54	4	3	25570.74308	25787.90234	0.57	91.4	178.6	28.7	2	50.7	28512	5.045746537	1.778198653	1
64608	1	22	3	2	104371.6411	109271.3362	5	65.7	172.5	22.1	2	50.7	19916.4	3.484695303	2.545640778	1
66208	1	53	3	2	35958.8757	38183.09982	2.62	80	171.3	27.3	2	50.7	25252.3	4.937853602	2.007737909	1
81379	1	48	1	2	34445.11412	34309.71476	3.63	111.2	182	33.6	1	50.7	30339.1	6.581751076	1.671110877	1
81362	1	21	3	2	28936.59556	29521.71202	NA	55.5	163.2	20.8	2	50.8	18063.7	2.610660611	2.812269911	1
74466	1	34	3	2	18368.7043	19041.36145	1.01	72.5	161.4	27.8	2	50.8	21626.6	4.873476966	2.348959152	1
80101	1	29	5	5	33147.57599	37090.7831	3.13	89.4	166.5	32.2	2	50.9	27442.6	5.968820857	1.854780524	1
65229	1	31	3	5	109181.5663	112638.4487	3.93	78.8	178.4	24.8	2	50.9	27992.2	3.285506972	1.818363687	1
69200	1	34	5	5	22957.82581	23425.4286	3.92	78.6	173.6	26.1	2	50.9	25445.7	4.347198138	2.000337975	1
67594	1	43	3	5	100867.797	104079.3925	5	87.4	185.9	25.3	2	50.9	28266.7	3.63007555	1.800705424	1
70825	1	47	3	5	129971.222	129637.3527	5	82.8	179.2	25.8	2	50.9	26460.4	3.656559718	1.923629272	1
63849	1	34	3	4	71279.7076	73321.19508	2.96	93.2	176.1	30.1	2	50.9	29477.2	4.279807797	1.726758308	1
62555	1	35	4	4	23471.35358	23548.94578	1.83	73.3	190.5	20.2	2	50.9	29645.2	1.542971834	1.716972731	1
83506	1	46	3	4	103259.075	105701.3533	3.79	98.4	168.6	34.6	2	50.9	30605.6	6.079740306	1.663094336	1
76208	1	51	4	4	21710.51004	21894.88632	4.16	89.2	168.3	31.5	2	50.9	28144.6	6.305557627	1.808517442	1
67967	1	52	3	4	158509.0053	159425.7529	4.07	106.7	188.3	30.1	2	50.9	30326.6	5.857846104	1.678394545	1
73675	1	29	5	3	17562.57913	18733.93248	0.87	72.7	169.5	25.3	2	50.9	24371.1	3.498164935	2.088539294	1
62464	1	32	3	3	22188.83674	22824.33643	3.21	85.3	173.9	28.2	2	50.9	27499.5	4.70195657	1.850942744	1
68877	1	48	4	3	18533.04964	19387.05359	3.67	88.3	183.3	26.3	2	50.9	29055.3	4.053626061	1.751831852	1
63451	1	28	4	2	16088.355	17176.25863	NA	81.6	169.6	28.4	2	50.9	28566.4	3.742539617	1.781813599	1
70424	1	28	2	2	41271.86971	41834.43714	3.97	99	171.7	33.6	2	50.9	28121	6.451241824	1.810035205	1
79899	1	37	1	2	57439.60882	58648.87714	2.9	84.2	173.1	28.1	2	50.9	24989.9	5.084609688	2.036822876	1
79173	1	51	3	2	26156.80373	26569.85202	0.69	86	173.7	28.5	2	50.9	25832	4.802351027	1.97042428	1
76571	1	57	2	3	31463.89725	31060.37828	4.84	76.4	177.4	24.3	3	51	26279	3.486553125	1.940713117	1
64138	1	36	5	5	20071.70558	20337.92528	5	75.3	179	23.5	2	51	25275.1	3.202984635	2.017796171	1
66559	1	47	2	5	38543.31657	38089.29886	5	83.2	172.7	27.9	2	51	28929.5	4.286869755	1.762906376	1
78572	1	51	3	5	119233.8221	128177.5532	3.68	97.2	185.2	28.3	2	51	28399.3	5.659646283	1.795818911	1
77033	1	21	4	4	20846.83615	21079.18217	1.31	148.7	174.1	49.1	2	51	41951.2	10.77025853	1.21569824	1
68451	1	24	4	4	16995.64806	16715.02668	1.38	71.5	171.1	24.4	2	51	24297.9	2.956971386	2.098946823	1
79330	1	35	5	4	15058.98154	15691.8441	1.02	71.9	178.3	22.6	2	51	23670.8	3.31158974	2.154553289	1
62661	1	35	3	4	84910.06342	90031.49383	3.67	74.2	187.3	21.2	2	51	22325	2.791748155	2.28443449	1
80088	1	22	1	3	34995.39468	36748.74005	NA	81.9	170	28.3	2	51	25487.7	4.491811693	2.000965171	1
64654	1	44	3	3	151649.0389	165350.1597	2.31	104.2	181.7	31.6	2	51	31122.1	6.757755219	1.6387069	1
78514	1	45	4	3	27925.24192	28338.3386	0.07	69.8	173.2	23.3	2	51	26324.4	2.782591061	1.937366094	1
79496	1	54	2	3	19843.33249	19588.84522	NA	81.8	169.7	28.4	2	51	26073	5.425173575	1.956046485	1
69314	1	50	4	2	16117.9913	17081.20354	1.69	92.1	179.5	28.6	2	51	33147.1	4.170456128	1.538596137	1
64485	1	32	2	1	37658.48213	37374.26166	0.39	111.3	177.2	35.4	2	51	35568.3	6.106321369	1.43386105	1
79569	1	44	5	4	13518.56545	14129.32067	4.03	83.9	175	27.4	2	51.1	24805.5	4.362560994	2.06002701	1
76241	1	20	3	3	78766.18727	80358.88991	4.87	85.3	179.7	26.4	2	51.1	29673.3	3.628827413	1.722086859	1
70871	1	39	3	3	11565.97837	12485.28137	1.12	95.9	167.5	34.2	2	51.1	27148.1	6.849319715	1.882268004	1
63697	1	41	4	5	17602.10116	18151.24268	2.95	98.1	190.5	27	2	51.2	35713.4	3.053929456	1.433635554	1
82213	1	46	3	5	59034.61379	60508.68831	3.67	76.6	178	24.2	2	51.2	28164	3.475442984	1.81792359	1
67722	1	20	3	4	104488.9146	106745.8366	0.4	74.5	176.6	23.9	2	51.2	28486.9	2.283553626	1.797317363	1
78329	1	22	3	4	92696.90373	92140.92842	1.29	63.2	167.3	22.6	2	51.2	21419	3.241848342	2.390401046	1
79024	1	32	4	4	22404.75166	23867.52374	1.45	79.9	179.5	24.8	2	51.2	28938.5	3.005422571	1.769269313	1
82559	1	51	3	4	126098.7617	127006.9036	3.18	133.4	182	40.3	2	51.2	37893.3	8.183187525	1.351162343	1
67307	1	20	4	3	21022.68258	21611.63711	0.43	95.7	165.7	34.9	2	51.2	27443.3	6.299394122	1.865664844	1
71858	1	27	3	3	33510.44351	34234.25672	0.89	116.3	177.8	36.8	2	51.2	34443.3	7.393167896	1.486501003	1
73707	1	45	4	3	28280.4023	29082.04344	0	100	176.3	32.2	2	51.2	36013.3	5.038346824	1.421696984	1
69737	1	31	1	2	58170.29268	59516.47908	2.36	133.6	170.7	45.9	2	51.2	31296	10.70251663	1.63599182	1
64591	1	51	4	2	20075.52268	20011.49112	1.22	76.9	170.7	26.4	2	51.2	27828	4.16631097	1.839873509	1
81306	1	57	3	2	26485.85711	28859.42261	2.58	102.5	173.2	34.2	2	51.2	29066.9	7.608314709	1.76145375	1
83064	1	41	4	4	27007.70673	27781.89987	2.14	103	171	35.2	1	51.2	33150.7	6.818815205	1.544462108	1
81206	1	47	4	2	24174.28725	24611.8496	NA	93.5	183.1	27.9	1	51.2	30004.1	5.260785727	1.706433454	1
77930	1	43	3	4	79844.69792	82430.20021	5	118.1	184.5	34.7	3	51.3	35445.5	7.038024718	1.447292322	1
82128	1	22	3	5	69766.05566	69347.61445	3.43	73.2	176.6	23.5	2	51.3	26497.1	2.471874282	1.936060927	1
65416	1	23	5	5	18088.2136	18580.67315	2.15	67.4	171.7	22.9	2	51.3	24428.7	2.365304539	2.099988947	1
63690	1	29	5	5	12971.12139	14034.47335	5	70.9	178.7	22.2	2	51.3	23491	2.706864565	2.183815078	1
83478	1	33	3	5	71723.12203	73529.48273	5	87	180.6	26.7	2	51.3	27962.5	4.025399948	1.834599911	1
79463	1	33	5	5	29912.97579	31960.97983	5	85.7	162.7	32.4	2	51.3	24953.7	6.301155433	2.055807355	1
81809	1	40	2	5	24140.09262	25380.91928	5	99.4	186.9	28.5	2	51.3	30471.9	4.808560135	1.683518258	1
76742	1	40	5	5	15681.81027	15923.43892	5	82.2	172.3	27.7	2	51.3	24951.1	5.016720552	2.056021578	1
66994	1	52	2	5	25264.51256	25333.95579	5	81	176.7	25.9	2	51.3	23949.2	4.160806968	2.142033972	1
79649	1	20	3	4	95090.83059	94520.49704	1.91	77.2	174.5	25.4	2	51.3	27211.3	3.047227506	1.885246203	1
76373	1	20	3	4	90245.7175	91249.48719	3.58	73.6	183.4	21.9	2	51.3	26583.6	2.484637855	1.929761206	1
64803	1	35	3	4	19440.62955	20463.14283	1.16	99.7	185.1	29.1	2	51.3	33105.9	4.684633143	1.549572735	1
69842	1	37	1	4	34887.43995	35849.95163	1.34	70.7	177.7	22.4	2	51.3	25360.7	2.396877608	2.022814828	1
68679	1	43	5	4	168806.6148	176992.7915	1.36	105.1	177.2	33.5	2	51.3	34053.9	5.97272554	1.506435386	1
67845	1	49	4	4	18116.81615	22904.07489	3.21	100.6	187.3	28.7	2	51.3	34808.6	4.398513672	1.473773723	1
62265	1	52	3	4	19478.84508	19591.5023	1.13	99.3	177.9	31.4	2	51.3	31881.8	5.849233018	1.609068497	1
65291	1	29	2	3	35669.2076	37942.46833	2.51	86.4	165.4	31.6	2	51.3	25148.3	5.853337201	2.039899317	1
74010	1	40	3	3	97260.77836	99689.3474	1.61	98.8	185	28.9	2	51.3	31724.8	5.042143687	1.617031471	1
83092	1	57	1	3	17661.94363	17435.43229	5	67	158.1	26.8	2	51.3	20253.7	4.482402087	2.532870537	1
79398	1	29	4	2	30023.16731	29746.18139	0.82	67.4	171.1	23	2	51.3	26155.4	2.668955457	1.961354061	1
69872	1	39	3	2	105412.2277	110446.2219	2.33	82.6	174.7	27.1	2	51.3	26324	5.017259323	1.948791977	1
63154	1	36	1	1	51543.06208	51154.0503	0.86	74.2	163.5	27.8	2	51.3	22338.3	5.345035318	2.29650421	1
82629	1	41	3	3	25751.89477	27045.24663	0.63	115.4	180.7	35.3	1	51.3	26851.4	7.714305271	1.910514908	1
83636	1	25	3	5	43879.87379	44929.10405	1.89	82.9	176.3	26.7	2	51.4	32036.5	3.019587933	1.604419958	1
74317	1	33	3	5	69244.43797	70420.24013	2.73	79	179.9	24.4	2	51.4	25385.9	3.106944221	2.02474602	1
76464	1	33	3	5	55514.67661	58839.91414	3.26	76.3	173.8	25.3	2	51.4	21909.3	4.040829107	2.346035702	1
75432	1	23	3	4	33562.72252	34365.25501	NA	88.9	173.5	29.5	2	51.4	27277	5.678082118	1.884371448	1
74411	1	28	3	4	108524.0973	107873.194	5	65.8	182.6	19.7	2	51.4	21495	2.361905852	2.39125378	1
69793	1	35	5	4	20181.69202	20449.37053	0.24	70.1	160.3	27.3	2	51.4	25856.1	4.427069262	1.98792548	1
79809	1	38	4	4	29709.02995	32281.7645	4.8	74.6	178.5	23.4	2	51.4	30691.3	2.410289315	1.674741702	1
66880	1	24	4	3	18452.54686	18969.49853	NA	88.4	178.6	27.7	2	51.4	32483.2	4.010643592	1.582356418	1
83627	1	49	3	3	32218.05847	33276.83069	2.65	81.9	169.4	28.5	2	51.4	24212	5.651543038	2.122914257	1
66653	1	42	3	2	19436.02609	20405.86612	1.08	77.5	173.4	25.8	2	51.4	24299.8	4.384255645	2.115243747	1
82959	1	55	4	2	26052.93111	28601.04169	NA	71.2	180.9	21.8	2	51.4	24144.2	2.782059367	2.128875672	1
67021	1	50	4	5	15599.95311	16099.73574	1.89	96.1	181.5	29.2	1	51.4	32207.8	4.387640308	1.595886711	1
77300	1	24	2	4	39235.15614	40643.05036	NA	99.9	176.9	31.9	2	51.5	29921.6	4.546009264	1.721164644	1
69216	1	35	4	4	22937.91372	23137.5429	0.43	96.4	185	28.2	2	51.5	31095.2	4.063344477	1.656204173	1
64754	1	36	5	4	14204.26251	14001.79216	0.6	90.9	176.7	29.1	2	51.5	29692.3	5.18418666	1.734456408	1
83291	1	38	5	4	22107.2819	22978.20683	1.09	90.8	173.8	30.1	2	51.5	28698.7	4.982431291	1.794506371	1
62393	1	20	1	3	39915.51305	48709.67036	1.53	78.9	170.5	27.1	2	51.5	24706.2	3.643618347	2.084497009	1
81893	1	30	5	3	18735.36525	19152.94571	2.32	76.2	169.9	26.4	2	51.5	20388	5.016166584	2.525995684	1
62939	1	38	2	3	41155.16716	49173.13179	1.41	57.8	162.7	21.8	2	51.5	19455.7	3.76516948	2.647039171	1
74077	1	26	3	2	46076.43562	46588.92675	2.02	74.8	165.4	27.3	2	51.5	21666.9	4.064543249	2.37689748	1
66177	1	44	4	2	22480.96166	23102.2163	1.57	77.5	171.3	26.4	2	51.5	30819.4	3.364279124	1.671025393	1
64746	1	29	4	5	18523.95632	18232.77953	4.34	93.8	176.1	30.2	2	51.6	28843.3	5.003055665	1.788976989	1
68180	1	31	4	5	19799.56505	19517.33815	2.96	69.5	165.6	25.3	2	51.6	25819.7	2.65221418	1.998474033	1
79338	1	44	5	5	17439.86161	18227.77705	5	70	165.9	25.4	2	51.6	25085	3.535715905	2.057006179	1
73656	1	54	3	5	77809.99624	78471.25453	4.25	88.8	178	28	2	51.6	27105.9	4.651135785	1.903644594	1
69735	1	20	5	4	14949.23284	15463.9021	NA	69	175.9	22.3	2	51.6	24610	2.896617132	2.096708655	1
80338	1	23	3	4	33682.11754	33480.09973	1.2	74.3	172.9	24.9	2	51.6	27689.1	2.888814546	1.863549194	1
75307	1	26	3	4	69363.06388	69573.26433	4.2	111.9	176.3	36	2	51.6	35515.5	6.679402457	1.452886768	1
82611	1	33	5	4	14743.6829	15072.29533	4.25	88.7	176.4	28.5	2	51.6	27113.5	4.225840866	1.903110996	1
77215	1	38	1	4	49350.71611	53188.85282	1.27	116.5	180.4	35.8	2	51.6	35328	6.397482174	1.460597826	1
76532	1	38	4	4	34435.72435	37417.7799	1.24	104.9	175.4	34.1	2	51.6	33774.9	5.842019584	1.52776174	1
66654	1	47	4	4	28542.42107	28714.34628	1.5	67.1	155.5	27.7	2	51.6	23417.9	4.475290746	2.203442666	1
81303	1	20	5	3	26977.9742	27473.99496	1.92	101.3	186.8	29	2	51.6	30223.8	4.82670157	1.707263812	1
81773	1	20	4	3	35284.09332	34958.57147	2.76	70.3	169.7	24.4	2	51.6	28094.6	2.512301581	1.836651883	1
80592	1	20	1	3	52508.48399	55139.27323	0.82	92.7	173.5	30.8	2	51.6	25939.3	4.979155929	1.989259541	1
70125	1	30	4	3	28996.25064	29563.91955	1.52	140.7	189.3	39.3	2	51.6	41526.1	6.538093241	1.242592008	1
70626	1	33	3	3	13076.21048	13450.71987	0.84	103.9	188.3	29.3	2	51.6	31652	4.581872271	1.630228738	1
77864	1	40	4	3	28422.50368	32022.37428	2.37	101.5	179.8	31.4	2	51.6	37132.8	3.862241987	1.389607032	1
79788	1	45	1	3	37279.63079	38050.32417	1.71	79.6	167.9	28.2	2	51.6	27779.8	4.314668452	1.857464777	1
79399	1	26	3	2	50379.61887	51374.38826	2.57	73.4	178.4	23.1	2	51.6	23569	2.868081666	2.189316475	1
62798	1	50	2	2	27240.27633	27670.55447	1.57	72.7	168	25.8	2	51.6	25645.8	3.65367955	2.012025361	1
70521	1	53	5	5	19084.76177	19687.82991	5	96.9	183.7	28.7	2	51.7	30785	4.228872458	1.679389313	1
74018	1	22	4	4	33348.26055	33040.59819	0.26	105.8	173.8	35	2	51.7	32480.1	6.472063221	1.591743868	1
70307	1	22	1	4	47487.5499	49034.44781	1.48	75	177.4	23.8	2	51.7	25224.1	3.285095483	2.049627142	1
65063	1	28	4	4	19137.19268	18862.90991	5	79.5	173.4	26.4	2	51.7	28650.2	3.70026524	1.804524925	1
77150	1	31	3	4	59061.2915	59523.54526	3.6	107.4	178.6	33.7	2	51.7	31120.2	6.804237547	1.661300377	1
63895	1	37	4	4	18094.85838	18452.25242	5	75.5	174.2	24.9	2	51.7	26888.5	3.167056719	1.922755081	1
75190	1	41	3	4	98994.79787	101466.6648	1.49	93.1	181.2	28.4	2	51.7	26295.8	5.313414649	1.966093445	1
77388	1	46	4	4	26858.1978	30259.94023	1.93	81.4	169.2	28.4	2	51.7	28444.6	4.155726229	1.817568185	1
83583	1	20	3	3	19573.3967	20461.23859	1.2	116.5	176.5	37.4	2	51.7	32318	8.87118992	1.599727706	1
69400	1	45	4	3	21600.80543	21945.58295	0.38	85.1	179.9	26.3	2	51.7	30563.4	3.955763788	1.691565729	1
81834	1	33	5	5	14740.61984	16337.29221	2.1	92.2	173.1	30.8	2	51.8	28843.9	5.433072992	1.795873651	1
63701	1	55	3	5	145790.8614	146040.7765	5	74.6	170.3	25.7	2	51.8	24995	3.838865079	2.072414483	1
69923	1	57	3	5	169546.3632	172535.2637	5	80.8	177.8	25.6	2	51.8	24577.8	4.299530121	2.107593031	1
80215	1	22	3	4	95090.83059	94520.49704	1.91	67.8	174.4	22.3	2	51.8	23087.1	2.716311857	2.243677205	1
75132	1	24	3	4	99429.77042	100665.1076	2.87	72.8	176.6	23.3	2	51.8	24049.2	3.390719562	2.153917802	1
67193	1	37	4	4	18289.79333	19321.21665	1.76	84.5	179.5	26.2	2	51.8	30567.2	3.301515515	1.69462692	1
63559	1	41	5	4	19184.31683	20543.82235	4.77	83.1	182.8	24.9	2	51.8	27273.6	3.266928213	1.899272557	1
68501	1	52	3	4	152467.088	152865.0876	1.67	95.8	181.1	29.2	2	51.8	34528.1	5.160637104	1.500227351	1
68154	1	56	4	4	15599.95311	15843.64706	5	99.8	180.5	30.6	2	51.8	33339.1	4.744356296	1.553731205	1
66133	1	40	2	3	39096.4028	46193.23896	3.94	86.5	185.1	25.2	2	51.8	30995.3	2.84229734	1.671221121	1
79802	1	22	5	2	19032.46555	20269.86923	3.63	91.9	174	30.4	2	51.8	28108.5	5.182994723	1.842858922	1
62269	1	29	4	2	14718.12323	15404.51735	0.1	68.4	173.1	22.8	2	51.8	24951.8	2.127537822	2.076002533	1
71478	1	43	1	1	35406.97294	35535.72888	1.53	94.4	179.5	29.3	2	51.8	27871.4	4.884710973	1.85853599	1
68828	1	24	5	5	10141.38156	10448.08276	5	66.3	170	22.9	2	51.9	23649.4	2.980808126	2.194558847	1
82243	1	32	3	5	60921.5407	62988.48441	1.04	85.7	181.1	26.1	2	51.9	29255.9	2.958867802	1.774001142	1
81494	1	38	3	5	76817.01793	84053.49447	5	80.7	171.7	27.4	2	51.9	27246.3	4.067063083	1.904845796	1
78327	1	39	3	5	106819.6546	109650.8972	4.9	74.9	173.1	25	2	51.9	27782.4	3.065691257	1.86808915	1
81313	1	20	5	4	19413.98419	19694.87243	3.4	122	183.3	36.3	2	51.9	38542	6.257847559	1.346582948	1
83477	1	20	4	4	23262.91887	23048.30124	3.57	86.7	185.2	25.3	2	51.9	32681.9	2.904809766	1.588034967	1
70970	1	31	3	3	15867.25865	18200.87349	0.76	73.2	174.9	23.9	2	51.9	25566.8	2.823198663	2.029976376	1
77997	1	45	3	3	66518.56485	68091.85845	3.1	104	177.6	33	2	51.9	30801.7	6.61707864	1.684971933	1
75837	1	55	3	3	76594.5743	77146.19544	2.27	74.9	174.7	24.5	2	51.9	23482.1	3.89434392	2.210194148	1
81910	1	30	1	2	46653.45909	47210.30693	2.55	91.4	181	27.9	2	51.9	28915.5	5.192377248	1.794885096	1
62967	1	36	4	2	27572.20537	28895.57914	5	74.6	183.2	22.2	2	51.9	28660.1	2.502175694	1.810879934	1
64530	1	53	3	2	174520.7853	181786.2807	4.76	140.1	184.9	41	2	51.9	41808.3	8.572950609	1.2413803	1
77965	1	47	4	4	26157.80894	26821.97866	2.58	118	171.9	39.9	1	51.9	41496.8	7.684013022	1.250698849	1
67756	1	28	4	5	17583.69373	17958.02414	3.13	105.3	183.5	31.3	2	52	35691.7	4.096820935	1.456921357	1
66289	1	41	3	5	116464.8748	118219.6908	3.21	101.3	171.4	34.5	2	52	26888.2	6.182781701	1.933933845	1
80233	1	21	4	4	18238.25744	18627.11978	0.86	68.5	166.3	24.8	2	52	23384.9	2.860033338	2.223657146	1
64524	1	28	3	4	25372.22516	26225.54511	0.72	70.2	184.6	20.6	2	52	25745	2.124395029	2.019809672	1
77017	1	34	3	4	84120.65668	85549.06382	2.82	95.6	172.2	32.2	2	52	27222	5.583876753	1.910219675	1
74860	1	40	5	4	16575.42474	17473.74135	2.36	79.5	176.5	25.5	2	52	27019.6	3.417434844	1.924528861	1
65106	1	32	4	3	20880.64988	21300.20845	2.69	81.6	183.5	24.2	2	52	31237.4	2.41643732	1.664671195	1
65738	1	35	3	3	18025.27995	19114.89054	0.93	83	175.5	26.9	2	52	27614.8	3.74606999	1.883048221	1
69037	1	41	1	2	37402.70356	39181.23658	5	75.1	164.7	27.7	2	52	22080.2	4.678174159	2.355051132	1
79651	1	42	1	2	33975.86337	38988.00263	NA	90.9	169.3	31.7	2	52	29731.9	5.403796185	1.748963235	1
76408	1	48	4	2	26354.38124	26290.84288	0.33	77.8	182.3	23.4	2	52	28581.7	2.671682617	1.819345945	1
76425	1	29	1	1	33552.01309	34755.97632	2.44	85.4	171.6	29	2	52	25509.6	5.314886819	2.03844827	1
82001	1	50	3	1	64029.58449	64573.73173	2.52	94	185.1	27.4	2	52	29491.6	4.524520071	1.763213932	1
70302	1	23	3	5	42894.72434	43561.36211	1.34	96.7	179.2	30.1	2	52.1	31454.3	4.372555917	1.656371307	1
78776	1	24	3	5	71075.53548	71866.08234	5	76.1	174.5	25	2	52.1	27128	3.267900264	1.920524919	1
82189	1	30	5	5	19882.25784	21101.80866	5	64	167.9	22.7	2	52.1	22098.4	2.770244444	2.357636752	1
69997	1	46	4	5	25123.48023	25043.34804	4.44	104	177.4	33	2	52.1	36760.9	5.34643126	1.417266715	1
66836	1	22	3	4	35522.9584	37225.55312	0	58.6	177	18.7	2	52.1	21487	1.828578511	2.424721925	1
64594	1	24	4	4	21399.45946	20960.97324	4.34	120.3	183	35.9	2	52.1	31038.4	6.269760516	1.678565905	1
68134	1	32	1	4	41155.16716	40844.55611	NA	94.5	172.3	31.8	2	52.1	28862	5.602409535	1.805141709	1
82117	1	20	1	3	56883.1572	60158.9237	1.27	93	179.2	29	2	52.1	28080.1	4.809055389	1.855406498	1
78833	1	27	3	3	88417.19038	88685.13317	2.02	109.2	178.9	34.1	2	52.1	31331.7	5.271882736	1.662852638	1
83099	1	32	5	3	18764.82914	18934.34853	1.7	59	169.2	20.6	2	52.1	19163.3	3.010965055	2.718738422	1
80380	1	39	3	3	80515.80502	82649.86714	3.3	102.6	185.7	29.8	2	52.1	30860	4.841824232	1.688269605	1
80477	1	49	5	3	15601.18438	17174.69995	5	69.7	174.2	23	2	52.1	25850.9	2.826172584	2.015403719	1
65823	1	37	1	2	46446.75778	47702.38787	0.33	87.7	172.4	29.5	2	52.1	25645.4	5.501576668	2.031553417	1
68093	1	47	5	2	18186.25816	18751.95263	3.74	83.2	172.4	28	2	52.1	25717.7	4.487321004	2.025842124	1
62383	1	23	3	5	91704.59836	93129.80274	1.38	90.6	184.1	26.7	2	52.2	33098.9	3.132452781	1.577091686	1
71516	1	23	3	5	79607.89632	82775.96099	2.75	76.7	180.2	23.6	2	52.2	22857.1	3.410992012	2.283754282	1
79667	1	51	3	5	113174.4109	114136.2091	5	91.9	173.9	30.4	2	52.2	26286.2	5.540265514	1.98583287	1
77289	1	24	4	4	20846.83615	21079.18217	0.92	85.3	173.3	28.4	2	52.2	29580.5	3.910243309	1.764676053	1
78221	1	30	3	4	17858.30224	18789.31006	0.36	92.3	190.2	25.5	2	52.2	28870.7	3.782356638	1.80806146	1
83619	1	31	3	4	82191.18461	84369.65247	5	85.6	179.1	26.7	2	52.2	28450.7	3.618972692	1.834752748	1
77499	1	31	3	4	66061.30985	68581.6712	2.83	101.3	178.4	31.8	2	52.2	26964.8	5.966346843	1.935857117	1
78438	1	33	3	4	24369.60852	25299.35423	0.87	62.9	163.3	23.6	2	52.2	19829	3.23900257	2.632507943	1
69633	1	38	1	4	42890.64398	44071.23725	5	86.6	167.7	30.8	2	52.2	28194.5	5.317624173	1.851424923	1
73765	1	54	1	4	26556.36957	27921.39545	0.64	65.9	172.3	22.2	2	52.2	21098.8	3.234478074	2.474074355	1
77750	1	59	4	4	19909.93992	20415.47076	5	141.9	185.3	41.3	2	52.2	42670.2	9.225887402	1.223336192	1
75957	1	21	1	3	51877.1191	53738.65103	5	64.6	173.2	21.5	2	52.2	24045	2.22618071	2.170929507	1
82913	1	28	4	3	22993.29487	23490.83592	4.88	69.5	192.5	18.8	2	52.2	27068.2	1.651508041	1.928462181	1
68744	1	33	3	3	19384.89629	22235.85388	1.04	124.9	182.2	37.6	2	52.2	32532.1	7.941176371	1.604569026	1
66525	1	47	3	3	151649.0389	156529.9762	1.98	88.1	175	28.8	2	52.2	24043	5.636440064	2.171110094	1
64742	1	56	4	3	16287.78087	16419.18061	1.74	113.1	172.6	38	2	52.2	36763.5	7.280041414	1.419886572	1
69371	1	32	4	2	22650.33456	22327.47224	NA	89.3	173.5	29.7	2	52.2	29950.5	5.169502308	1.742875745	1
77756	1	55	1	2	23344.02373	23044.64071	3.5	119	173	39.8	2	52.2	30072.1	9.276558113	1.735828226	1
63137	1	49	5	5	19898.84041	19922.41684	5	82.8	183.2	24.7	1	52.2	24293	4.428694564	2.148767135	1
78024	1	33	2	5	32080.7353	36663.74303	4.32	91.3	178.6	28.6	2	52.3	26773.5	4.99664705	1.953424095	1
79741	1	22	2	4	42359.45988	43879.46501	0.59	107.6	179.6	33.4	2	52.3	33706.9	6.012583597	1.551611094	1
83399	1	23	5	4	30226.34871	30045.05783	0.69	62.4	179.5	19.4	2	52.3	24088.6	1.981902143	2.171151499	1
77513	1	34	2	4	66875.98345	69092.13456	2.44	78.2	177.8	24.7	2	52.3	25424.9	3.109138974	2.057038572	1
76712	1	36	3	4	106819.6546	118128.053	5	64.1	168.6	22.5	2	52.3	21146.1	3.448230499	2.473269303	1
77492	1	34	4	3	32146.4303	34459.16545	1.26	93.5	169	32.7	2	52.3	33068.3	5.616705898	1.581575104	1
77342	1	37	3	3	87991.58393	90323.7907	5	97.1	180.6	29.8	2	52.3	27652	4.18222495	1.891364097	1
83280	1	39	3	3	85021.3486	89425.16591	5	120.1	180	37.1	2	52.3	33055.9	6.815169521	1.582168387	1
77542	1	42	3	3	30442.58864	31981.75083	1.01	94.4	172.7	31.7	2	52.3	29192.3	6.844914874	1.791568325	1
62757	1	54	3	3	105571.3431	105442.6138	2.1	109	173.8	36.1	2	52.3	28316.2	8.836883668	1.846999244	1
69161	1	20	3	2	22233.68309	25178.83809	0.49	64.8	182.7	19.4	2	52.3	24127.9	1.901290254	2.167615085	1
62632	1	29	5	2	14424.96162	14817.68753	1.08	168.1	186.5	48.3	2	52.3	42636.1	11.67046858	1.226660037	1
82282	1	34	3	2	16076.48804	18428.5099	0.9	77.6	176.7	24.9	2	52.3	27108.8	3.154165874	1.929262822	1
68207	1	36	3	2	22013.27077	22643.74217	0.66	122.4	177.1	39	2	52.3	30799.7	8.912140605	1.698068488	1
83218	1	52	3	1	124048.3327	124941.7078	1.16	78.7	176.1	25.4	2	52.3	23463.3	4.551716966	2.229012969	1
76907	1	32	3	5	56828.52133	57273.29992	2.56	87.6	184.6	25.7	2	52.4	27269.9	3.902419141	1.921532532	1
66872	1	37	5	5	22424.10225	23525.94601	3.47	97.2	178.4	30.5	2	52.4	28670.2	5.486338725	1.827681704	1
82329	1	45	3	5	60253.02019	61757.51791	5	81.5	179.6	25.3	2	52.4	27903.8	3.677464874	1.877880432	1
65329	1	21	2	4	43287.25552	44006.16805	1.57	74.3	175.4	24.2	2	52.4	25872.4	3.423186197	2.025324284	1
69117	1	28	4	4	21399.45946	20960.97324	4.34	122.5	178.5	38.4	2	52.4	33235.8	8.318229164	1.57661317	1
74703	1	32	4	4	25407.13925	27656.33115	0.78	94.4	162.7	35.7	2	52.4	28191.6	6.782892813	1.858709687	1
82627	1	37	4	4	23000.83249	24237.61047	2.66	107.5	186.8	30.8	2	52.4	32984.6	5.418150315	1.588620144	1
70761	1	46	1	4	33629.26181	33135.80423	4.48	101.1	170.7	34.7	2	52.4	27743.3	7.735007895	1.888744309	1
82850	1	30	3	3	106819.6546	109509.9282	2.12	92.7	180.8	28.4	2	52.4	26547.5	4.351682006	1.97382051	1
81169	1	34	3	3	13880.60061	15350.06203	1.11	107.7	179.2	33.5	2	52.4	30924.5	6.165043487	1.694449385	1
79220	1	55	3	3	145512.8937	153245.0883	1.46	105.7	182	31.9	2	52.4	26825.1	6.248110584	1.953394396	1
82290	1	43	1	2	37881.93847	42534.33111	2.05	88.5	168	31.4	2	52.4	25961.2	6.57950213	2.018396684	1
75483	1	57	4	2	23134.12148	23078.34692	0.19	90	172.2	30.4	2	52.4	24215.1	6.647390243	2.16393903	1
76108	1	48	3	1	94481.04552	97794.43831	3.63	77.1	162.1	29.3	2	52.4	22282.3	6.121208662	2.351642335	1
70200	1	52	3	4	27551.75269	27682.32133	0.73	91	170	31.5	1	52.4	29644.9	5.792304024	1.767589029	1
71206	1	29	5	5	9938.495618	10209.07552	2.3	65.3	171.4	22.2	2	52.5	23889.2	2.55497486	2.197645798	1
81482	1	49	3	5	64542.74469	66154.3554	3.96	90.8	179.1	28.3	2	52.5	29215.8	5.232157578	1.796972871	1
64439	1	53	3	4	148039.1715	149225.2441	5	87.4	182.3	26.3	2	52.5	26043.1	4.013470809	2.015889045	1
83592	1	58	3	4	87459.56579	88089.43475	5	92.1	178.2	29	2	52.5	24803.5	6.142506015	2.116636765	1
83352	1	20	4	3	25789.86622	25831.21222	5	95.6	184.4	28.1	2	52.5	31996.6	3.533348024	1.640799335	1
76067	1	26	3	3	77588.59729	78552.57497	2.82	66.8	171.3	22.8	2	52.5	21051.6	2.988862372	2.4938722	1
71393	1	27	3	3	108410.7837	113500.0951	3.58	77.6	173.6	25.7	2	52.5	28052.9	3.315689708	1.871464269	1
75975	1	31	3	3	18368.87022	21519.61792	1.54	84.2	183.8	24.9	2	52.5	30052.9	3.186975245	1.746919598	1
67584	1	38	4	3	19008.0832	19380.21055	3.67	156.4	185.5	45.5	2	52.5	35765.9	10.5518027	1.467878622	1
70282	1	24	1	2	35669.2076	36155.40642	1.23	79.5	167.3	28.4	2	52.5	27641.8	4.44231148	1.899297441	1
69158	1	44	3	2	32719.76279	33772.87273	0.2	72.4	183.8	21.4	2	52.5	25687.6	2.541740381	2.043787664	1
69550	1	58	4	4	16287.78087	16385.89029	2.3	180.2	179.9	55.7	1	52.5	37566.8	16.8741705	1.397510568	1
80335	1	28	3	3	69483.78698	72080.32739	1.22	92.7	180.8	28.4	3	52.6	29088.3	4.23778163	1.808287181	1
[truncated: 3,467 more rows]
